# Supplementary material for: Data on the concentration of fractions and the total content of chemical elements in catenae within a small catchment area in the Trans Urals, Russia
Source: Data Brief. 2019 Jul 5;25:104224. doi: 10.1016/j.dib.2019.104224 (PMC6646925; doi:10.1016/j.dib.2019.104224)
Supplement: Multimedia component 1 [file mmc1.xlsx]

## Sheet: Table S1
							Russian grain-size fractions, %						Grain-size fractions, %									Total content, mg/kg																								F1, mg/kg
N	Coordinates	hor	position	pit	type	soil	clay	fsilt	msilt	csilt	fsand	sand	2000-630	630-200	200-63	63-20	20-6,3	6,3-2	<2	pH	TOC, %	Fe, %	Mn	Pb	Co	Ni	Sr	Cu	Zn	Cr	Si	Al	Ca	Mg	Ti	V	As	Ba	Rb	Th	U	Na	Р	S	K	Fe1, %	Mn1	Pb1	Co1
1	N 56°02’58,5” E 63°35’00,4”	Ap	1	1	1	1	6.43	26.81	17.23	38.82	10.7	0.01	0	11.0667	8.53333	12.4667	30.1667	20.5667	17.2	6.46	4.3145	3.43991	724.466	16.1538	19.5546	39.9594	138.583	23.8056	117.328	131.781	236072	56263.2	10263.1	8161.92	4973.67	126.68	na	408.946	76.518	5.1012	na	4415.55	631.064	340.08	13827.5	0.00039	74.88	0.205	0.325
2	N 56°02’58,5” E 63°35’00,4”	Ap	1	1	1	1	6.37	26.7	16.06	35.32	15.34	0.21	0	8.03333	5.26667	20.6333	28.8	19.4333	17.8333	6.6	4.2409	3.51854	720.079	18.0747	16.3533	37.8708	143.737	28.4031	131.687	141.155	243004	56958.1	10144	8262.72	5164.2	129.966	na	403.668	77.463	10.3284	na	4470.09	526.118	258.21	14284	0.00121	34.88	0.245	0.205
3	N 56°02’58,5” E 63°35’00,4”	AB	1	1	2	1	7.05	26.5	17.69	37.24	11.48	0.04	0	0	0	13.3333	39.3	24.5667	22.8	7.7	1.9027	4.1555	669.021	22.7275	18.182	50.9096	146.365	23.6366	113.637	166.365	269397	65936.5	8246.84	10363.7	5795.51	157.274	na	459.095	81.819	4.5455	na	4721.45	357.238	272.73	15766.1	0.00126	64.88	0.8	0.255
4	N 56°02’58,5” E 63°35’00,4”	B	1	1	2		na	na	na	na	na	na	0	1.66667	3.9	24.1	29.6	19.9333	20.8	6.87	0.91	na	na	na	na	na	na	na	na	na	na	na	na	na	na	na	na	na	na	na	na	na	na	na	na	na	na	na	na
5	N 56°02’58,5” E 63°35’00,4”	Bk	1	1	2		na	na	na	na	na	na	0.1	4.76667	0.1	7.56667	30.0333	27.1667	30.2667	7.43	0.53	na	na	na	na	na	na	na	na	na	na	na	na	na	na	na	na	na	na	na	na	na	na	na	na	na	na	na	na
6	N 56°02’58,5” E 63°35’00,4”	Bk	1	1	2	1	10.18	27.14	14.06	32.86	15.57	0.19	0	5.13333	10.1333	5.53333	23.7	24.1333	31.3667	8.32	0.8678	4.256	650.704	27	13	70	183	33	66	178	249667	67764.7	50071.4	12000	6300	119	na	410	79	9	na	2967.74	349.296	700	15351.1	0.00041	74.88	0.25	0.33
7	N 56°02’58,5” E 63°35’00,4”	Bk	1	1	2		na	na	na	na	na	na	0	14.0333	21.1667	4.2	16.5333	20.4	23.6667	7.98	0.44	na	na	na	na	na	na	na	na	na	na	na	na	na	na	na	na	na	na	na	na	na	na	na	na	na	na	na	na
8	N 56°02’58,5” E 63°35’00,4”	Сk	1	1	2		na	na	na	na	na	na	0	10.1333	15.2667	9.9	21.3333	19.8	23.5667	7.85	0.22	na	na	na	na	na	na	na	na	na	na	na	na	na	na	na	na	na	na	na	na	na	na	na	na	na	na	na	na
9	N 56°02’56,8” E 63°35’03,1”	Ap	2	2	1	1	7.16	29.47	14.76	38.17	10.38	0.06	0	0	0	17.6333	40.7	22.9	18.7667	6.57	3.9397	3.56145	756.129	18.1398	17.276	44.9176	149.437	32.8244	138.208	158.075	243476	58077.8	10118.8	9329.04	5182.8	124.387	na	412.896	74.2868	8.638	na	5127.07	641.159	172.76	13762	0.00041	74.88	0.25	0.33
10	N 56°02’56,8” E 63°35’03,1”	Ap	2	2	1	1	8.01	30.84	19.37	38.9	2.86	0.02	na	na	na	na	na	na	na	6.72	3.4308	3.79051	765.758	13.122	11.3724	51.6132	150.466	29.7432	115.474	185.458	247393	61133.1	9872.74	9972.72	5445.63	143.467	na	436.525	78.732	4.374	na	4543.32	572.932	262.44	14372.8	0.00051	59.88	0.235	0.25
11	N 56°02’56,8” E 63°35’03,1”	BI	2	2	2	1	16.08	40.24	11.84	29.23	2.61	0	na	na	na	na	na	na	na	7.5	1.5358	5.04	844.366	35	14	88	172	43	88	217	271600	72000	9500	12600	6900	171	na	489	93	12	na	3709.68	349.296	800	16761.7	0.00086	36.38	0.85	0.115
12	N 56°02’56,8” E 63°35’03,1”	Bk	2	2	2	1	7.34	23.7	15	37.82	15.7	0.44	na	na	na	na	na	na	na	8.3	0.7473	4.277	759.155	27	19	70	222	44	71	166	258067	68294.1	59928.6	14400	6225	139	na	407	79	7	na	4451.61	392.958	600	15185.1	0.00146	94.88	1.3	0.22
13	N 56°02’56,2” E 63°35’04,8”	Ap	3	3	1	2	6.5	26.38	16.12	41.48	9.46	0.06	0	0	0.0666667	21.5667	37.6667	21.8333	18.8667	6.2	4.8392	3.44991	824.225	19.5776	16.1728	45.1136	148.109	33.1968	101.293	159.174	238733	53625.6	10457.6	8171.52	5043.36	124.275	na	427.302	77.4592	9.3632	na	4420.75	706.136	425.6	13561.2	0.00086	104.88	0.275	0.355
14	N 56°02’56,2” E 63°35’04,8”	Ap	3	3	1	2	6.82	18.16	12.86	50.29	11.71	0.16	na	na	na	na	na	na	na	6.17	4.788	3.36376	885.063	16.802	13.4416	39.4847	145.337	38.6446	94.0912	146.177	233268	51147.3	10861.3	7560.9	4914.59	126.855	na	420.05	79.8095	5.0406	na	4363.1	733.608	336.04	13245	0.00066	74.88	0.23	0.2
15	N 56°02’56,2” E 63°35’04,8”	A	3	3	1	2	7.66	20.56	16.8	52.75	2.15	0.08	na	na	na	na	na	na	na	6.42	5.7628	3.30915	793.336	14.7474	17.2053	40.965	149.932	40.965	128.63	122.076	218316	49880.9	12289.5	7865.28	4485.67	113.063	na	394.903	80.2914	0	na	3647.21	786.99	491.58	13121	0.00022	39.38	0.165	0.075
16	N 56°02’56,2” E 63°35’04,8”	E	3	3	2	2	4.02	18.7	15.4	46.69	14.91	0.28	na	na	na	na	na	na	na	6.39	0.815	2.24	480.282	11	5	10	133	25	45	157	379867	40764.7	5642.86	6000	6600	108	na	411	83	5	na	5935.48	305.634	0	13442.6	0.00486	7.38	0.315	0.055
17	N 56°02’56,2” E 63°35’04,8”	Bt	3	3	2	2	8.93	25.35	12.89	33.73	18.94	0.16	na	na	na	na	na	na	na	6.39	0.7319	5.425	457.042	33	22	71	140	38	88	228	285133	83117.6	8142.86	12600	7050	190	na	414	102	9	na	3709.68	523.944	400	17923.4	0.00541	4.88	0.9	0.255
18	N 56°02’55,7” E 63°35’07,2”	Ap	3	4	1	2	6.23	16.14	11.02	60.98	5.05	0.58	0	0	0	14.5667	42.4333	23.1	19.9	6.37	5.5044	3.1483	923.01	18.4602	12.5865	36.0813	140.969	47.8287	102.37	151.877	235731	49753.7	10788.4	7551.9	4782.87	117.474	na	407.803	73.0017	8.391	na	4357.91	842.645	251.73	12950.7	0.00051	99.88	0.215	0.235
19	N 56°02’55,7” E 63°35’07,2”	Ap	3	4	1	2	4.06	10.53	7.85	40.39	8.18	28.99	na	na	na	na	na	na	na	6.35	5.2021	3.23641	936.01	19.2993	20.9775	41.1159	144.325	43.6332	96.4965	163.624	234165	50642.2	10908.3	7551.9	4719.94	125.865	na	419.55	74.6799	9.2301	na	4357.91	769.372	335.64	12950.7	0.00061	99.88	0.21	0.225
20	N 56°02’55,7” E 63°35’07,2”	A	3	4	1	2	4.55	9.85	13.47	65.38	6.31	0.44	0	0	0	21.2333	39.8333	21.1667	17.7667	6.4	5.0111	2.6265	1354.65	14.4313	10.1868	22.0714	126.486	38.2005	144.313	126.486	254727	43144.1	9459.17	6621.42	4584.06	114.602	na	477.931	68.7609	0	na	4408.8	963.681	254.67	11763.6	0.00131	59.88	0.145	0.095
21	N 56°02’55,7” E 63°35’07,2”	AE	3	4	2	2	4.55	13.59	13.24	44.61	21.63	2.38	0	0.366667	4.6	19.1	40.0333	20.0333	15.8667	6.45	1.8367	2.64359	991.938	16.7022	17.6301	17.6301	129.906	29.6928	146.608	141.969	314373	47650.4	6826.69	6680.88	5984.96	107.636	na	506.633	81.6552	4.6395	na	5507.54	931.821	278.37	14090.3	0.00266	21.38	0.165	0.048
22	N 56°02’55,7” E 63°35’07,2”	E	3	4	2	2	4.99	5.57	8.99	47.31	23.39	9.75	na	na	na	na	na	na	na	6.47	0.888	3.15	1804.93	24	20	24	152	24	71	172	348600	58764.7	6500	9000	7650	130	na	522	95	0	na	6677.42	1004.23	200	17342.6	0.00411	31.38	0.17	0.1
23	N 56°02’55,7” E 63°35’07,2”	BE	3	4	2	2	6.07	21.77	13.7	31.58	11.37	15.51	0	0	0	9.36667	37.2333	25.6667	27.7333	6.71	0.7432	4.151	689.437	24	11	52	138	29	88	207	299600	64058.8	6500	9600	7500	147	na	486	101	6	na	4451.61	785.915	500	18587.2	0.00446	10.88	0.305	0.1
24	N 56°02’55,7” E 63°35’07,2”	Bt	3	4	2	2	10.34	31.15	12.35	44.76	1.39	0.01	0	0	0	11.7667	36.4333	23.7667	28.0333	6.56	0.5988	5.152	635.211	24	22	67	141	32	80	241	289333	84176.5	7142.86	13200	7125	191	na	455	91	5	na	3709.68	523.944	400	17508.5	0.000125	69.88	0.16	0.185
25	N 56°02’55,7” E 63°35’07,2”	Bt	3	4	2	2	na	na	na	na	na	na	0.0666667	13.1667	7.6	11.9333	28.5667	17.3333	21.3333	6.32	0.39	na	na	na	na	na	na	na	na	na	na	na	na	na	na	na	na	na	na	na	na	na	na	na	na	na	na	na	na
26	N 56°02’55,7” E 63°35’07,2”	C	3	4	2	2	na	na	na	na	na	na	0	1.23333	2.53333	13.7667	30.5	23.3	28.6667	6.36	0.36	na	na	na	na	na	na	na	na	na	na	na	na	na	na	na	na	na	na	na	na	na	na	na	na	na	na	na	na
27	N 56°02’56,7” E 63°35’07,8”	Ap	1	5	1	1	7.06	31.23	16.21	43.94	1.53	0.03	0	0	0	15.0667	41.1	23.5333	20.3	6.72	5.8947	3.37483	782.45	16.976	17.8248	42.44	146.842	30.5568	100.158	151.086	236476	54373.1	11155.7	8148.48	4965.48	120.53	na	428.644	74.6944	6.7904	na	4408.28	704.145	424.4	14086.5	0.000125	69.88	0.16	0.185
28	N 56°02’56,7” E 63°35’07,8”	A	1	5	1	1	6.6	28.18	18.21	42.09	4.87	0.05	na	na	na	na	na	na	na	7.57	2.9136	3.98573	769.479	31.0415	18.6249	49.6664	148.999	28.3808	115.297	164.963	252057	63856.8	10072.6	10110.7	5653.99	148.999	na	450.545	81.5948	10.6428	na	4606.16	503.409	532.14	15969.9	0.00026	26.88	0.135	0.09
29	N 56°02’56,7” E 63°35’07,8”	AB	1	5	1	1	7.06	26.23	16.86	39.4	10.34	0.11	na	na	na	na	na	na	na	8.08	2.1694	4.052	745.008	25.4044	14.5168	53.5307	147.89	30.8482	116.134	186.904	267593	64845.3	9526.65	10887.6	5715.99	161.499	na	442.762	79.8424	9.073	na	4712.11	396.145	635.11	15433.8	0.00071	26.88	0.22	0.145
30	N 56°02’56,7” E 63°35’07,8”	Bk	1	5	2	1	10.15	28.11	13.99	35.03	12.68	0.04	na	na	na	na	na	na	na	8.51	0.3084	4.186	712.676	15	19	67	188	30	68	186	251533	67764.7	53500	13200	6300	120	na	400	80	7	na	3709.68	392.958	800	15766	0.00136	69.88	0.7	0.265
31	N 56°02’56,3” E 63°35’07,8”	Ap	2	6	1	1	7.01	28.48	16.82	41.19	6.41	0.09	0	9.13333	8.86667	18.9	29.7333	17.8333	15.5333	6.67	4.9108	3.56134	818.592	24.7138	12.783	47.7232	152.544	29.827	88.6288	155.953	236230	55042.1	11383	8692.44	4985.37	130.387	na	387.751	75.8458	4.261	na	3793.66	706.966	596.54	14284.3	0.00015	74.88	0.14	0.205
32	N 56°02’56,3” E 63°35’07,8”	AB	2	6	2	1	8.09	28.23	16.7	40.51	6.39	0.08	na	na	na	na	na	na	na	7.62	1.705	4.19252	800.176	32.6196	22.6525	57.0843	153.131	26.2769	96.0466	183.938	263856	66678.3	8866.84	11960.5	5912.3	150.413	na	434.928	79.7368	10.8732	na	4705.87	435.183	634.27	15864.5	0.00111	35.88	0.215	0.17
33	N 56°02’56,3” E 63°35’07,8”	Bk	2	6	2	1	12.35	33.94	15.13	35.65	2.91	0.02	na	na	na	na	na	na	na	8.36	0.5091	4.298	720.423	18	17	68	219	35	69	165	252467	68294.1	58357.1	15000	6300	133	na	358	81	6	na	3709.68	349.296	700	15848.9	0.00166	89.88	0.95	0.32
34	N 56°02’55,9” E 63°35’07,5”	Ap	2	7	1	1	7.35	28.96	16.68	38.61	8.35	0.05	0	0	1.73333	28.5	32.4	19.6667	17.7	6.59	3.884	3.62839	835.402	23.4819	13.0455	46.9638	151.328	31.3092	93.0579	139.152	246763	58474.5	10250	9392.76	5218.2	144.37	na	404.411	76.5336	0	na	4516.83	607.565	260.91	14433.3	0.0008575	79.88	0.485	0.285
35	N 56°02’55,9” E 63°35’07,5”	Ap	2	7	1	1	5.34	21.27	13.07	28.17	5.51	26.64	na	na	na	na	na	na	na	6.85	3.6769	3.6853	808.918	24.3656	13.053	47.861	142.713	23.4954	109.645	174.04	246093	58968.8	10069.5	9920.28	5351.73	123.568	na	441.191	77.4478	12.1828	na	4519.43	569.92	174.04	14297.2	0.00056	87.38	0.215	0.325
36	N 56°02’55,9” E 63°35’07,5”	Bt	2	7	2	1	11.28	33.76	16.07	36.37	2.47	0.05	na	na	na	na	na	na	na	7.73	0.6443	4.921	852.113	23	22	84	170	33	83	214	281400	76764.7	11785.7	13800	6900	177	na	507	93	10	na	3709.68	349.296	600	17425.5	0.00221	89.88	1.2	0.235
37	N 56°02’55,9” E 63°35’07,5”	Bk	2	7	2	1	35.42	39.68	9.43	12.37	3.02	0.08	na	na	na	na	na	na	na	8.45	0.26	4.291	774.648	21	13	69	214	38	71	170	254800	67764.7	52714.3	13800	6225	124	na	417	80	0	na	3709.68	305.634	700	15683	0.00221	89.88	1.2	0.235
38	N 56°02’53,8” E 63°35’06,0”	Ap	1	8	1	1	7.67	32.23	7.26	45.5	7.04	0.3	0	0.733333	2.3	28.8667	31.5	19.1	17.5	6.43	4.9064	3.31005	748.221	19.3177	13.4384	41.1551	148.662	31.0763	117.586	149.502	232036	52913.7	10798.7	8063.04	4724.44	129.345	na	415.75	76.4309	5.0394	na	4362.06	623.419	335.96	13381.2	0.00027	69.88	0.19	0.23
39	N 56°02’53,8” E 63°35’06,0”	Ap	1	8	1	1	4.57	19.48	9.16	31.42	5.39	29.98	na	na	na	na	na	na	na	6.7	4.1284	3.36496	729.136	22.6908	14.2868	38.6584	147.07	30.2544	119.337	168.08	231390	52945.2	10985.2	8067.84	4853.31	126.06	na	366.414	78.9976	0	na	4364.66	623.79	252.12	13249.7	0.00051	69.88	0.185	0.26
40	N 56°02’53,8” E 63°35’06,0”	AB	1	8	2	1	9.88	25.93	10.08	42.79	10.94	0.38	na	na	na	na	na	na	na	7.04	1.1656	4.21958	743.202	21.7224	23.5326	54.306	152.962	29.8683	113.138	209.078	266099	64688	8727.75	10318.1	6041.54	159.298	na	466.127	77.8386	9.051	na	5372.21	316.148	181.02	14570.2	0.00146	27.88	0.245	0.205
41	N 56°02’53,8” E 63°35’06,0”	AB	1	8	2	1	9.28	30.48	15.83	39.01	5.38	0.02	na	na	na	na	na	na	na	7.63	0.4904	4.09041	723.69	26.5611	22.8975	49.4586	151.124	28.3929	147.46	189.591	276113	64490.1	8701.05	10990.8	5838.86	157.535	na	476.268	76.0197	7.3272	na	5436.31	319.92	274.77	14744	0.00176	28.38	0.325	0.155
42	N 56°02’53,8” E 63°35’06,0”	Bk	1	8	2	1	14.6	41.28	14.3	29.76	0.04	0.02	na	na	na	na	na	na	na	8.34	0.5069	4.326	712.676	25	18	68	210	39	74	169	253867	67764.7	52500	13800	6375	133	na	387	82	0	na	3709.68	349.296	600	15185.1	0.00196	74.88	1	0.245
43	N 56°02’54,4” E 63°35’06,5”	Ap	2	9	1	1	7.2	30.53	11.2	42.35	8.48	0.24	0	1.83333	5.76667	24.9667	32.3333	18.5667	16.5333	6.83	3.9819	3.52484	767.034	18.6186	17.7723	43.1613	148.949	33.852	128.638	154.873	232225	55109.1	11243.7	8632.26	4950.86	136.254	na	391.837	75.3207	6.7704	na	4395.3	665.12	423.15	13834.3	0.00251	38.88	0.43	0.24
44	N 56°02’54,4” E 63°35’06,5”	A	2	9	1	1	6.75	29.73	11.43	41.83	10.02	0.24	na	na	na	na	na	na	na	6.9	4.3089	3.59207	751.517	18.722	15.318	45.954	151.478	38.295	129.352	157.435	233912	56316.2	11549.3	9190.8	5042.17	139.564	na	396.566	78.292	5.957	na	4419.71	594.501	425.5	13840.5	8e-05	44.88	0.125	0.13
45	N 56°02’54,4” E 63°35’06,5”	Bk	2	9	2	1	9.06	29.31	10.85	40.4	10.23	0.15	na	na	na	na	na	na	na	7.35	1.4536	4.879	797.887	33	18	84	165	80	95	181	265067	68823.5	10000	12000	6675	168	na	494	90	9	na	3709.68	349.296	800	16678.7	0.00081	28.88	0.265	0.12
46	N 56°02’54,4” E 63°35’06,5”	Bk	2	9	2	1	21.62	31.43	7.54	34.9	4.21	0.3	na	na	na	na	na	na	na	8.26	0.4613	4.389	689.437	24	20	75	212	32	72	181	244533	64588.2	52071.4	13200	6225	133	na	380	79	9	na	3709.68	392.958	800	15517	0.00186	79.88	0.85	0.27
47	N 56°02’53,8” E 63°35’09,0”	Ap	3	10	1	2	6.55	28.44	15.53	37.88	5.99	5.61	0	0	0	21.0667	41.2667	20.8667	16.8	6.24	5.2912	3.37736	929.54	15.8327	13.3328	46.6648	139.994	36.6652	100.829	160.827	229435	50292.1	10594.8	7499.7	4874.81	123.328	na	406.65	76.6636	7.4997	na	3709.53	800.437	499.98	12861.2	0.00096	84.88	0.185	0.23
48	N 56°02’53,8” E 63°35’09,0”	A	3	10	1	2	6.1	27.57	16.77	41.75	7.79	0.02	na	na	na	na	na	na	na	6.26	5.715	3.1993	941.546	21.645	16.65	41.625	134.032	39.96	120.712	158.175	231935	48921.6	10287.3	7492.5	4557.94	89.91	na	408.757	76.59	9.1575	na	4323.63	799.669	333	12158	0.00091	94.88	0.185	0.215
49	N 56°02’53,8” E 63°35’09,0”	A	3	10	1	2	5.05	26.16	16.31	48.5	3.93	0.05	na	na	na	na	na	na	na	6.1	6.1174	3.14951	1014.16	14.0862	0	42.2586	130.09	38.1156	132.576	132.576	232395	46499.1	9884.01	6463.08	4598.73	116.004	na	404.357	76.2312	6.6288	na	4303.37	759.745	331.44	11894.8	0.00106	79.88	0.155	0.165
50	N 56°02’53,8” E 63°35’09,0”	AE	3	10	1	2	5.52	28.27	15.53	47.8	2.85	0.03	na	na	na	na	na	na	na	6.07	5.1133	3.04415	1060.42	15.8593	10.8511	37.5615	124.37	49.2473	101.833	125.205	237222	47283.3	9300.94	7011.48	4757.79	121.031	na	404.829	82.6353	6.6776	na	3715.76	765.338	250.41	11913.1	0.00106	79.88	0.15	0.135
51	N 56°02’53,8” E 63°35’09,0”	BE	3	10	1	2	6.31	29.99	9.18	51.79	2.7	0.03	na	na	na	na	na	na	na	6.27	3.261	4.046	1169.72	19	15	63	151	48	85	171	314067	61941.2	9785.71	8400	6975	153	na	540	106	13	na	4451.61	785.915	600	15931.9	0.00171	74.88	0.175	0.19
52	N 56°02’53,8” E 63°35’09,0”	Bt	3	10	2	2	7.91	28.27	14.38	34.58	14.6	0.26	na	na	na	na	na	na	na	6.25	0.6216	5.285	627.465	37	19	88	134	84	108	196	254800	69352.9	7428.57	9600	6525	160	na	472	96	16	na	2967.74	261.972	700	16180.9	0.00641	14.38	0.9	0.355
53	N 56°02’54,1” E 63°35’12,2”	Ap	3	11	1	2	6.6	30.46	12.41	43.6	6.79	0.14	3.6	1.46667	0	11.6	40.9667	23.3667	19	6.38	5.1465	3.21552	847.552	15.0336	11.6928	40.0896	141.149	33.408	111.082	142.819	231517	50406.8	10917.3	7516.8	4635.36	126.95	na	427.622	72.6624	6.6816	na	4337.65	765.796	250.56	12544	0.00051	99.88	0.195	0.27
54	N 56°02’54,1” E 63°35’12,2”	Ap	3	11	1	2	5.97	31.21	14.77	45.46	2.58	0.01	0	0	0	14.7	44.1333	22.2	18.9667	6.35	5.9274	3.12091	940.754	14.9724	10.8134	39.0946	136.415	44.0854	104.807	143.901	232128	48440.1	10932.2	6987.12	4616.49	121.443	na	398.432	74.0302	0	na	3702.85	726.361	415.9	12009.8	0.00051	99.88	0.195	0.27
55	N 56°02’54,1” E 63°35’12,2”	Ap	3	11	1	2	5.77	27.05	17.68	46.82	2.66	0.02	0	0	0	17.3667	45.5	21.4	15.7333	6.04	5.9129	3.02011	985.266	18.2886	11.6382	41.565	135.502	41.565	93.9369	138.827	235868	45770.4	10450.6	6484.14	4676.06	113.057	na	422.3	75.6483	0	na	3700.63	834.813	498.78	11450.7	0.00056	89.88	0.165	0.17
56	N 56°02’54,1” E 63°35’12,2”	EB	3	11	2	2	9.32	39.32	11.72	39.64	0	0	na	na	na	na	na	na	na	6.27	1.1312	3.542	619.718	21	15	41	142	25	65	199	323400	63000	6500	9000	7725	137	na	516	88	0	na	5193.55	611.268	400	16429.8	0.00316	15.38	0.425	0.28
57	N 56°02’54,1” E 63°35’12,2”	AB	3	11	2	2	na	na	na	na	na	na	0	0	0	13.8333	43.2	23.2333	19.7333	6.32	2.6	na	na	na	na	na	na	na	na	na	na	na	na	na	na	na	na	na	na	na	na	na	na	na	na	na	na	na	na
58	N 56°02’54,1” E 63°35’12,2”	Bt	3	11	2	2	7.63	27.06	9.23	34.82	20.78	0.48	0	0	0	10.9667	38.5	24.6	25.9333	6.03	1.2173	5.425	441.549	25	12	72	132	30	90	213	279533	82588.2	7285.71	12000	7200	185	na	472	99	12	na	3709.68	523.944	500	17259.6	0.00741	3.98	0.8	0.245
59	N 56°02’54,1” E 63°35’12,2”	Bt	3	11	2	2	na	na	na	na	na	na	6.16667	0.266667	0	8.03333	33.4667	23.8	28.2667	6.31	0.42	na	na	na	na	na	na	na	na	na	na	na	na	na	na	na	na	na	na	na	na	na	na	na	na	na	na	na	na
60	N 56°02’54,1” E 63°35’12,2”	C	3	11	2	2	na	na	na	na	na	na	0	0	0	10.7667	33.2667	24.9667	31	6.24	na	na	na	na	na	na	na	na	na	na	na	na	na	na	na	na	na	na	na	na	na	na	na	na	na	na	na	na	na
			1 – the levelled interfluve, 2 – slopes and 3 – the bottom of the U-shaped gully		1- topsoil, 2 - subsoil	1 - Chernozems, 2 - Planosols
Note
na - not available
[truncated: 237 more columns]
