# Supplementary material for: Data on the concentration of fractions and the total content of chemical elements in catenae within a small catchment area in the Trans Urals, Russia
Source: Data Brief. 2019 Jul 5;25:104224. doi: 10.1016/j.dib.2019.104224 (PMC6646925; doi:10.1016/j.dib.2019.104224)
Supplement: Multimedia component 2 [file mmc2.xlsx]

## Sheet: Лист1
Table S2. Descriptive statistics and the normality test results
Topsoil of Chernozems																			Subsoil of Chernozems																		Topsoil of Planosols
Parameter	Units	Me	MAD	M	SD	Mo	P5	P20	P30	P40	P60	P70	P80	P95	Shapiro-Wilk p-value	Lilliefors p-value	Anderson p-value	N	Parameter	Me	MAD	M	SD	Mo	P5	P20	P30	P40	P60	P70	P80	P95	Shapiro-Wilk p-value	Lilliefors p-value	Anderson p-value	N	Parameter	Me	MAD	M	SD	Mo	P5	P20	P30	P40	P60	P70	P80
G1	%	0	0	0	0	-0.00348598	0	0	0	0	0	0	0	0	NA	NA	NA	8	G1	0	0	0.0166667	0.0408248	3.33496e-05	0	0	0	0	0	0	0	0.075	2.07292e-05	4.67842e-05	NA	6	G1	0	0	0.514286	1.36067	-0.00474489	0	0	0	0	0	0	0
G2	%	1.28333	1.90267	3.85	4.71687	0.542674	0	0	0.0733333	0.586667	3.07333	7.41333	8.69333	10.39	0.0195094	0.0455029	0.020231	8	G2	4.95	6.10337	5.95556	5.26606	3.39629	0.416667	1.66667	3.21667	4.76667	5.13333	7.63333	10.1333	13.0583	0.67989	0.41876	NA	6	G2	0	0	0.209524	0.554348	-0.0019331	0	0	0	0	0	0	0
G3	%	3.78333	4.32425	4.05833	3.56494	1.54221	0	0.693333	1.79	2.18667	5.36667	5.71667	7.42667	8.75	0.277012	0.545346	0.389661	8	G3	7.01667	10.3288	8.42778	8.63526	2.8517	0.025	0.1	2	3.9	10.1333	12.7	15.2667	19.6917	0.43477	0.635822	NA	6	G3	0	0	0.00952381	0.0251976	-8.78683e-05	0	0	0	0	0	0	0
G4	%	19.7667	7.33887	20.8792	6.06693	18.0257	13.3767	16.0933	17.76	18.6467	21.5	24.5333	27.0867	28.7383	0.600961	0.887035	0.685623	8	G4	8.73333	5.73272	10.7722	7.29199	6.9706	4.53333	5.53333	6.55	7.56667	9.9	11.6167	13.3333	21.4083	0.218107	0.525112	NA	6	G4	17.3667	5.48562	17.4429	3.96749	20.6321	12.49	14.5933	14.6733	15.7667	19.5867	21.1	21.2
G5	%	31.9167	2.91578	33.3417	4.83085	30.8802	29.1267	29.9067	30.3	31.2333	32.3467	32.3933	37.38	40.96	0.0215168	0.0117319	0.0210069	8	G5	26.65	6.44931	26.75	7.99285	27.0746	17.7333	21.3333	22.5167	23.7	29.6	29.8167	30.0333	36.9833	0.891524	0.823909	NA	6	G5	41.2667	2.12506	41.6857	2.626	41.1991	38.3167	40.06	40.74	41.0867	41.9667	42.7733	43.7933
G6	%	19.55	1.4826	20.2	2.03142	19.2312	18.09	18.78	19.1333	19.3667	19.8467	20.4767	21.9667	23.3117	0.269813	0.25138	0.235457	8	G6	22.2667	3.43469	22.6667	3.06065	20.3553	19.8333	19.9333	20.1667	20.4	24.1333	24.35	24.5667	26.5167	0.208557	0.183231	NA	6	G6	21.8333	0.9884	21.9905	0.956017	21.4652	20.9567	21.2133	21.3533	21.5733	22.0533	22.38	22.92
G7	%	17.6	1.08724	17.6708	1.427	17.5564	15.8833	16.8	17.23	17.44	17.7267	17.82	18.3933	19.7633	0.873763	0.416069	0.688585	8	G7	23.6167	2.69339	25.4111	4.32598	22.8534	21.3	22.8	23.1833	23.5667	23.6667	26.9667	30.2667	31.0917	0.146921	0.0493211	NA	6	G7	18.8667	1.53202	18.1476	1.45918	18.9458	16.0533	16.9933	17.5733	18.2067	18.9267	18.9733	18.9933
pH		6.71	0.192738	6.835	0.452068	6.67152	6.4495	6.582	6.599	6.676	6.72	6.832	6.87	7.7485	0.000828279	0.00129502	0.000350845	14	pH	7.79	0.674583	7.84667	0.4975	8.29663	7.0145	7.458	7.621	7.686	8.036	8.296	8.332	8.459	0.228887	0.102682	0.247338	18	pH	6.265	0.14826	6.25857	0.12715	6.3506	6.0595	6.142	6.197	6.244	6.334	6.352	6.374
TOC	%	4.05515	0.472653	4.05006	0.896657	4.0871	2.65313	3.57846	3.86329	3.94814	4.2184	4.30946	4.55126	5.25516	0.790497	0.335626	0.448655	14	TOC	0.58715	0.414683	0.814344	0.521903	0.497665	0.254	0.44852	0.49205	0.50866	0.7714	0.90578	1.3384	1.73466	0.0244775	0.0399921	0.0174379	18	TOC	5.24665	0.64204	5.25659	0.713754	5.1571	4.25355	4.94234	5.10308	5.15762	5.46176	5.71978	5.82284
Fe	%	3.5614	0.181906	3.59928	0.219866	3.55558	3.34574	3.41388	3.51068	3.53214	3.58595	3.63408	3.72738	4.00892	0.222346	0.412335	0.237248	14	Fe	4.284	0.140458	4.39436	0.310187	4.25176	4.13272	4.18991	4.21687	4.2602	4.2966	4.3323	4.585	4.96265	0.00165969	0.00118497	0.00028915	14	Fe	3.20741	0.191326	3.23621	0.307422	3.18185	2.88235	3.09021	3.14556	3.15947	3.23223	3.31461	3.3692
Mn	mg/kg	760.944	27.7556	765.871	35.0438	757.355	722.931	738.659	747.9	752.439	766.779	770.777	793.037	824.476	0.352003	0.305018	0.371019	14	Mn	733.446	63.1671	746.441	61.4826	722.013	662.61	703.38	712.676	721.076	755.964	776.972	798.803	847.077	0.767435	0.596406	0.796078	14	Mn	938.382	95.6993	971.804	146.627	933.753	813.414	870.058	919.215	930.834	941.387	988.155	1032.66
Pb	mg/kg	19.0199	4.84588	20.773	4.68892	18.3196	15.0927	17.6352	18.1333	18.6393	22.0162	23.5703	24.5049	27.3774	0.579183	0.167224	0.353648	14	Pb	24.5	3.91228	25.1165	5.67188	23.8434	16.95	21.4334	22.627	23.2	26.2489	27	29.2478	33.7	0.818999	0.473709	0.665342	14	Pb	16.3306	2.85942	17.0025	2.35573	15.1979	14.3105	14.8824	15.0275	15.838	17.9913	18.5142	19.1197
Co	mg/kg	14.9174	2.96987	15.3728	2.53563	13.6658	12.2893	13.05	13.3999	14.3328	16.1462	17.3256	17.7933	18.9503	0.546206	0.705477	0.467933	14	Co	18.591	3.7065	18.5903	3.51256	18.5692	13	15.8	17.9	18.0364	19	20.2	22.261	23.1198	0.262528	0.560788	0.352797	14	Co	12.9596	3.15408	12.8963	4.79516	12.1723	6.62142	10.836	11.5595	11.8715	13.4198	15.1173	16.3637
Ni	mg/kg	45.4358	5.35693	45.1054	4.80119	46.3327	38.3827	40.6768	42.3115	43.5126	46.7618	47.737	48.5832	52.2843	0.911646	0.99593	0.954402	14	Ni	68.5	13.2809	68.197	12.1307	69.0829	50.4017	55.973	66.0084	68	69.8	70.5	78.6	85.4	0.35457	0.290872	0.30019	14	Ni	41.0404	2.59574	41.1922	8.48468	40.9909	31.1778	38.4814	39.4457	40.2647	41.4752	41.6884	43.4006
Sr	mg/kg	148.806	2.74185	147.764	3.82857	148.916	141.267	145.6	147.047	148.044	148.989	149.54	150.81	151.851	0.137646	0.182223	0.146499	14	Sr	177.5	37.743	182.756	27.9269	161.796	149.458	153.063	163.813	170.4	187	210.2	212.8	220.05	0.0819241	0.17151	0.109867	14	Sr	140.482	8.47217	139.122	8.40272	141.3	125.746	132.456	135.355	137.131	141.113	144.426	146.446
Cu	mg/kg	30.4056	2.15429	30.1908	3.73164	30.4684	23.697	28.3942	29.6092	29.9125	30.7899	31.0996	31.9153	35.407	0.295255	0.324846	0.148216	14	Cu	33	7.12174	36.7982	13.7755	31.4463	25.3528	29.2781	29.9868	32.2	34.6	38.1	40.6	56.6	0.000497883	0.0447114	0.000963759	14	Cu	40.4625	5.0361	40.9654	5.11793	39.3775	33.3341	37.5354	38.192	38.9077	41.445	43.6784	45.5827
Zn	mg/kg	116.731	14.0791	115.752	14.303	116.862	91.5077	105.85	114.732	115.606	117.534	120.267	128.923	133.969	0.486706	0.127662	0.330478	14	Zn	78.5	14.826	87.663	23.594	72.2535	67.3	70.2	71	72.4	87	95.1047	102.883	125.475	0.0131182	0.068065	0.0196128	14	Zn	102.102	11.9909	108.426	16.9743	100.101	90.809	95.5344	100.396	101.401	104.319	112.045	123.88
Cr	mg/kg	156.694	14.5708	158.461	16.3012	155.66	136.572	146.163	150.928	155.089	157.947	165.275	170.464	185.964	0.800909	0.509138	0.795948	14	Cr	181	17.0499	183.998	17.8113	176.104	165.65	167.946	169.9	178.6	183.351	186.359	197.386	215.05	0.0403455	0.33745	0.054745	14	Cr	145.039	20.2157	145.91	15.5501	153.185	124.11	130.14	138.202	143.036	150.737	158.275	159.835
Si	mg/kg	239740	9915.23	241766	9995.62	235166	231810	233237	235856	236279	243382	246160	247015	257495	0.0426835	0.127297	0.0983973	14	Si	260961	12550.2	261319	10872.2	254082	247870	252093	253727	255453	264825	266429	270278	277964	0.815245	0.488969	0.727057	14	Si	233716	3224.71	239965	22643.3	232879	225544	231768	232108	232569	235418	236003	237826
Al	mg/kg	56637.1	3040.37	57519.8	3695.5	56032.5	52934.2	54774.5	55102.4	56273.8	57853.9	58524	59834.5	64202.8	0.266558	0.718128	0.349145	14	Al	67764.7	1590.26	67972.6	3220.32	67914.4	64553.9	65437.1	66604.1	67764.7	67764.7	68294.1	68505.9	73667.6	0.0103566	0.0155124	0.014352	14	Al	49817.3	2006.81	49839.2	4346.13	49977.7	44851.2	46969.6	48324.4	49088	50209.9	50430.3	50844.2
Ca	mg/kg	10256.6	686.423	10530.9	636.964	10121.7	9751.61	10071.4	10114.2	10165.2	10691.6	11002.3	11190.9	11441.2	0.218506	0.0358689	0.11935	14	Ca	30928.6	32504.1	31783.6	23366.2	9531.43	8542.08	8811.2	9436.68	10357.1	51671.4	52521.4	53028.6	58907.1	0.000718851	0.00102478	7.96975e-05	14	Ca	10526.2	573.131	10494.1	755.103	10689.3	9403.79	9844.69	10247	10452	10749.7	10866	10911.9
Mg	mg/kg	8941.62	1165.95	9059.47	910.909	8360.34	8066.16	8156.54	8252.64	8644.3	9301.39	9445.51	9941.26	10382.6	0.146547	0.367446	0.196565	14	Mg	12900	1334.34	12673.8	1464.71	13463.2	10347.8	11572.6	11996.1	12120	13200	13800	13800	14610	0.547622	0.640917	0.536774	14	Mg	7508.25	632.922	7369.84	591.438	7537.48	6476.77	6840.84	7009.04	7493.94	7544.88	7552.8	7682.65
Ti	mg/kg	5103.19	215.007	5159.13	293.501	5014.8	4808.2	4959.63	4972.85	4996.73	5179.08	5231.55	5389.29	5675.69	0.401211	0.481765	0.33532	14	Ti	6262.5	247.192	6286.66	346.954	6270.98	5823.69	5989.85	6206.65	6225	6300	6307.5	6495	6900	0.182143	0.139244	0.161803	14	Ti	4698	158.053	4873.05	624.071	4642.24	4532.64	4592.86	4614.71	4643.5	4750.22	4792.06	4890.72
V	mg/kg	130.176	9.40406	134.648	11.6316	127.655	122.505	125.391	126.618	129.469	135.081	139.954	143.828	153.374	0.185202	0.0805209	0.205837	14	V	144.706	20.3263	145.823	19.5547	130.816	119.65	129.4	133	134.2	155.902	157.711	162.779	173.1	0.312536	0.310943	0.343579	14	V	121.237	8.04392	120.49	13.3043	122.748	104.955	113.986	115.864	118.186	122.951	124.434	126.261
As	mg/kg	NA	NA	NA	NA	NA	NA	NA	NA	NA	NA	NA	NA	NA	NA	NA	NA	0	As	NA	NA	NA	NA	NA	NA	NA	NA	NA	NA	NA	NA	NA	NA	NA	NA	0	As	NA	NA	NA	NA	NA	NA	NA	NA	NA	NA	NA	NA
Ba	mg/kg	410.921	27.2851	413.422	24.1731	405.484	380.283	394.674	402.958	405.318	415.18	429.432	438.392	445.486	0.858691	0.875952	0.822024	14	Ba	425.964	58.6565	434.673	47.2701	405.239	372.3	394.8	406.3	411.4	454.262	467.141	481.361	498.55	0.580145	0.580662	0.542475	14	Ba	414.154	14.1745	425.749	38.6637	407.133	397.197	404.64	406.468	407.994	419.95	422.801	427.43
Rb	mg/kg	76.9907	2.20262	77.2857	2.05176	76.6538	74.5517	75.6358	76.3724	76.5211	77.46	78.336	78.8382	80.4557	0.895375	0.610732	0.896575	14	Rb	80	2.08972	82.2439	5.54286	79.6479	77.202	79	79	79.7894	80.8	81.8371	85.2	93	0.00273542	0.00106804	0.000634597	14	Rb	76.4106	4.2842	78.176	8.73507	75.6835	71.2969	73.6188	74.6149	75.7649	76.6489	77.6942	80.0023
Th	mg/kg	6.3637	3.24467	6.36846	3.65469	5.80266	0	4.3288	4.97286	5.27236	6.7864	8.6815	9.57516	11.1818	0.591069	0.652638	0.619508	14	Th	8.1636	2.2239	7.19978	3.61387	8.93458	0	5.4182	6.9	7.06544	9	9.0051	9.4306	11.2676	0.0612062	0.172921	0.0576501	14	Th	6.6796	3.72755	5.83358	4.24746	7.77199	0	0	4.53654	6.63856	7.33608	8.46765	9.18654
U	mg/kg	NA	NA	NA	NA	NA	NA	NA	NA	NA	NA	NA	NA	NA	NA	NA	NA	0	U	NA	NA	NA	NA	NA	NA	NA	NA	NA	NA	NA	NA	NA	NA	NA	NA	0	U	NA	NA	NA	NA	NA	NA	NA	NA	NA	NA	NA	NA
Na	mg/kg	4444.9	114.729	4475.3	279.226	4413.17	4163.12	4383.04	4406.99	4416.39	4507.48	4521.81	4568.45	4857.34	0.0181752	0.0063241	0.00606604	14	Na	3709.68	0	4095.19	722.264	3720.63	3450	3709.68	3709.68	3709.68	3709.68	4477.04	4712.11	5394.64	0.0109939	6.84328e-05	0.00143136	14	Na	4330.64	124.739	4128.62	337.737	4367.69	3681.93	3706.86	3715.14	4307.43	4353.86	4358.43	4381.38
Р,	mg/kg	615.492	65.332	597.59	82.4111	619.5	465.867	552.399	572.631	597.114	623.716	632.073	650.743	705.133	0.304934	0.488352	0.384835	14	Р,	349.296	27.6637	357.769	35.1061	349.861	312.468	337.545	349.296	349.296	349.296	360.81	392.958	407.737	0.126555	0.0303173	0.0457108	14	Р,	777.644	33.2243	788.608	63.2114	774.206	719.282	749.29	764.778	766.511	786.775	799.746	814.187
S	mg/kg	338.02	127.711	363.811	148.179	268.807	173.592	255.774	260.64	277.144	406.536	424.51	468.156	610.039	0.266013	0.240052	0.286551	14	S	667.135	148.26	604.485	211.099	687.988	240.631	469.908	600	606.854	700	710	800	800	0.00729334	0.00459046	0.00539811	14	S	335.84	125.569	376.809	113.258	304.957	250.507	253.494	323.763	333.528	399.928	432.198	494.46
K	mg/kg	14185.2	515.65	14218.4	730.524	14256.5	13335.2	13801.3	13833.6	13889.7	14284.2	14304.8	14397	15621.4	0.05358	0.0263245	0.0424553	14	K	15724.5	676.633	15739.1	783.25	15686.3	14683.2	15185.1	15334.5	15550.2	15766.1	15850.5	16190.2	16994	0.438129	0.0595308	0.30202	14	K	12702.6	917.257	12739.7	1119.42	12853.7	11654.1	11905.8	12000.1	12235.2	12932.8	12967.7	13170.6
Fe1	%	0.00046	0.000333585	0.000610893	0.000627447	0.000365551	0.00010925	0.000216	0.000269	0.000394	0.00051	0.000575	0.000769	0.001665	0.000848662	0.0208258	0.00158971	14	Fe1	0.00146	0.000555975	0.00145643	0.0005351	0.00152843	0.00067	0.00101	0.001245	0.00138	0.00162	0.00177	0.0019	0.00221	0.86248	0.998535	0.931772	14	Fe1	0.00076	0.00037065	0.000817857	0.000388512	0.000628449	0.0004085	0.00051	0.000555	0.00062	0.0009	0.00097	0.00106
Mn1	mg/kg	69.88	14.826	59.5586	20.7528	73.1107	26.88	37.28	44.28	61.88	69.88	74.88	74.88	82.505	0.0551623	0.0100342	0.0350926	14	Mn1	72.38	25.9455	63.3086	26.0782	81.2034	28.205	33.08	36.33	65.88	74.88	80.88	89.88	91.63	0.0205691	0.109337	0.0211059	14	Mn1	87.38	18.5325	84.4871	18.3305	95.1612	52.705	74.88	79.38	80.88	93.88	99.88	99.88
Pb1	mg/kg	0.21	0.0555975	0.23	0.104991	0.212318	0.1315	0.152	0.1825	0.193	0.219	0.236	0.247	0.44925	0.00456991	0.00363456	0.00386028	14	Pb1	0.825	0.555975	0.725	0.395489	0.929575	0.2345	0.259	0.319	0.72	0.85	0.955	1.08	1.235	0.0709901	0.129188	0.0851161	14	Pb1	0.185	0.0333585	0.188929	0.0353651	0.177197	0.14825	0.161	0.165	0.177	0.193	0.1965	0.212
Co1	mg/kg	0.235	0.07413	0.228929	0.0747091	0.232505	0.116	0.169	0.203	0.21	0.248	0.2625	0.301	0.32675	0.651349	0.883786	0.81443	14	Co1	0.235	0.0481845	0.224286	0.0660087	0.241543	0.11825	0.164	0.2015	0.223	0.243	0.256	0.267	0.3235	0.654466	0.689085	0.66167	14	Co1	0.2075	0.059304	0.202143	0.0732938	0.215431	0.088	0.153	0.1695	0.192	0.223	0.2305	0.249
Ni1	mg/kg	0.71	0.111195	0.786786	0.272182	0.679958	0.515	0.635	0.635	0.685	0.735	0.79	0.935	1.24875	0.0465235	0.0692192	0.0210642	14	Ni1	1.685	0.44478	1.52071	0.413907	1.79197	0.8475	1.185	1.32	1.395	1.735	1.835	1.835	1.9875	0.28457	0.145172	0.197595	14	Ni1	0.76	0.14826	0.81	0.286726	0.776584	0.55	0.585	0.72	0.735	0.785	0.835	0.855
Sr1	mg/kg	29.505	3.7065	29.88	5.05427	30.0214	24.655	26.305	26.955	29.105	29.905	31.005	31.405	37.1175	0.00671947	0.145302	0.0212622	14	Sr1	59.505	32.9879	54.1479	23.2399	73.7204	27.155	28.605	30.805	39.905	67.505	74.505	76.505	81.255	0.0132141	0.0562732	0.0110096	14	Sr1	30.505	1.11195	29.505	3.84808	30.7009	23.905	26.905	29.305	30.105	30.905	31.005	31.005
Cu1	mg/kg	0.065	0.022239	0.123036	0.139615	0.0623481	0.04825	0.0545	0.06425	0.065	0.065	0.0805	0.115	0.408	2.77422e-05	2.04813e-06	4.31762e-07	14	Cu1	0.7	0.259455	0.752143	0.637944	0.71962	0.12875	0.202	0.5395	0.635	0.725	0.83	0.875	1.8275	0.00543209	0.00379856	0.010463	14	Cu1	0.075	0.014826	0.0875	0.0288064	0.0723229	0.065	0.065	0.074	0.075	0.083	0.095	0.097
Zn1	mg/kg	0.3575	0.101929	0.328571	0.127403	0.382444	0.07825	0.264	0.289	0.345	0.376	0.405	0.414	0.4725	0.117772	0.162644	0.118183	14	Zn1	0.43	0.111195	0.518571	0.462491	0.474352	0.18225	0.329	0.365	0.401	0.495	0.505	0.505	1.1125	2.64299e-05	1.3347e-05	3.29487e-06	14	Zn1	0.805	0.185325	1.02286	0.796291	0.786566	0.455	0.685	0.75	0.765	0.845	0.915	1.045
Cr1	mg/kg	0.3975	0.23351	0.38375	0.204974	0.439613	0.09775	0.189	0.268	0.309	0.468	0.4825	0.555	0.665	0.767279	0.945297	0.845751	14	Cr1	0.78	0.37065	0.715357	0.32781	0.915807	0.1845	0.398	0.57	0.73	0.87	0.935	1.02	1.08	0.0990155	0.421829	0.17915	14	Cr1	0.25	0.122315	0.246071	0.148339	0.245824	0.04925	0.141	0.1695	0.194	0.254	0.306	0.331
Si1	mg/kg	122	11.1195	120.393	14.1967	120.74	98.25	115	117	120	122	127.5	132	137	0.0490876	0.178343	0.117932	14	Si1	153.25	29.652	158.25	27.9207	145.172	123.25	135	141.5	148	168.5	172.5	185	197	0.420917	0.734072	0.475674	14	Si1	82	14.826	79.6071	12.625	88.9986	57.975	70	72	78	86	92	92
Al1	mg/kg	36.625	12.4168	42.7679	25.0016	36.4895	18.725	25.55	28.65	31.4	38.85	40.45	57.05	86.25	0.00794344	0.00183003	0.0039568	14	Al1	119.25	29.652	129.929	43.4908	116.43	76.325	110.25	114.25	119.25	135.25	154.25	154.25	187	0.197217	0.34365	0.0984232	14	Al1	35.5	13.7141	40.7054	17.528	33.3886	18.7563	28.35	32.35	34.75	40.25	54.25	56.25
Ca1	mg/kg	4290	259.455	4209.64	432.588	4316.87	3355	4030	4202.5	4240	4340	4395	4460	4742.5	0.0932924	0.0667636	0.0617857	14	Ca1	25052.5	16512.5	19568.6	14341.6	31960.6	3917.5	4090	4135	7865	30240	31940	32140	36115	0.00205159	0.00413318	0.000658858	14	Ca1	4365	481.845	4238.57	621.436	4554.63	3058	3960	4275	4300	4510	4650	4740
Mg1	mg/kg	542.5	0	518.929	57.0906	541.068	422	522.5	542.5	542.5	542.5	542.5	542.5	542.5	5.40139e-06	2.13395e-08	2.04195e-08	14	Mg1	930	444.78	924.643	334.754	613.049	542.5	592.5	615	677.5	1162.5	1192.5	1192.5	1362.5	0.0318251	0.0451182	0.0190677	14	Mg1	417.5	70.4235	398.839	71.2533	445.289	282.812	345.5	381	386.5	436.5	440	466.5
Ti1	mg/kg	NA	NA	NA	NA	NA	NA	NA	NA	NA	NA	NA	NA	NA	NA	NA	NA	0	Ti1	NA	NA	NA	NA	NA	NA	NA	NA	NA	NA	NA	NA	NA	NA	NA	NA	0	Ti1	NA	NA	NA	NA	NA	NA	NA	NA	NA	NA	NA	NA
V1	mg/kg	NA	NA	NA	NA	NA	NA	NA	NA	NA	NA	NA	NA	NA	NA	NA	NA	0	V1	NA	NA	NA	NA	NA	NA	NA	NA	NA	NA	NA	NA	NA	NA	NA	NA	0	V1	NA	NA	NA	NA	NA	NA	NA	NA	NA	NA	NA	NA
As1	mg/kg	0.037	0.0088956	0.0334643	0.00876228	0.038274	0.0193	0.0255	0.02865	0.0321	0.0379	0.038275	0.0393	0.0444875	0.478984	0.106873	0.318894	14	As1	0.0275	0.00908093	0.0228571	0.0142871	0.0277894	0	0.0117	0.020625	0.023	0.028	0.028825	0.0295	0.04245	0.0682866	0.169726	0.0338648	14	As1	0.033	0.0159379	0.0331964	0.0131105	0.0340559	0.016325	0.019	0.02815	0.0318	0.0354	0.0367	0.0436
Ba1	mg/kg	27.455	5.9304	26.9193	4.38924	30.2964	21.33	21.63	23.63	25.83	29.28	29.88	30.93	32.505	0.0662165	0.19315	0.105141	14	Ba1	49.33	11.8608	50.6693	10.3847	47.168	35.98	43.43	45.18	48.03	52.43	59.83	59.83	64.83	0.539498	0.348734	0.543329	14	Ba1	28.83	1.85325	28.7468	5.00677	28.2621	22.5472	27.83	27.83	28.03	29.23	30.38	31.63
Rb1	mg/kg	0.9	0.07413	0.932143	0.263743	0.929238	0.61625	0.79	0.85	0.86	0.94	0.95	0.96	1.4375	0.0157682	0.00197871	0.00936538	14	Rb1	0.875	0.07413	0.832321	0.119978	0.899744	0.6325	0.711	0.84	0.85	0.9	0.9	0.92	0.95	0.0126584	0.00577675	0.0084206	14	Rb1	1.425	0.51891	1.27571	0.48217	1.59057	0.5835	0.77	0.94	1.24	1.49	1.61	1.7
Th1	mg/kg	0.0145	0.00704235	0.0253929	0.0320145	0.0122204	0.00815	0.0098	0.0109	0.0132	0.0158	0.01665	0.0299	0.072475	1.7098e-05	0.000206526	1.64573e-06	14	Th1	1.03875	0.609719	0.794536	0.617711	1.28969	0.035725	0.059	0.083	0.6515	1.19	1.305	1.39	1.45	0.00531137	0.0399809	0.00457828	14	Th1	0.012	0.0007413	0.0126964	0.00495575	0.0119221	0.0061875	0.0115	0.01195	0.012	0.012	0.0126	0.0143
U1	mg/kg	0.04955	0.014826	0.0507286	0.0118725	0.0488847	0.03635	0.0391	0.0438	0.0493	0.0518	0.0548	0.0613	0.0678	0.851207	0.862582	0.755751	14	U1	0.0693	0.022239	0.0789429	0.0200686	0.0631201	0.0543	0.0608	0.06405	0.0693	0.0933	0.0993	0.0993	0.101925	0.0095911	0.00562458	0.00364679	14	U1	0.04355	0.00704235	0.0446107	0.0108444	0.042884	0.0316475	0.0382	0.0415	0.0421	0.0454	0.0474	0.0507
Na1	mg/kg	18.25	4.4478	19.1607	6.60536	18.4208	10.45	14.2	17.025	17.6	19.3	20.1	23.6	30.35	0.42493	0.282274	0.306494	14	Na1	49.75	32.8025	71.0179	63.0545	31.0086	22.6	24.45	29.925	34.6	64.5	66.5	96.5	193.75	0.00200835	0.00054918	0.000913389	14	Na1	15.75	4.07715	15.625	2.8297	17.0464	12.325	12.65	12.975	14.7	16.8	17.1	18.2
P1	mg/kg	16.125	2.59455	15.4286	2.83933	16.9225	10.15	13.7	14.5	16	16.45	17.325	18	18.175	0.0507587	0.0583731	0.0616804	14	P1	30.375	11.6755	24.9464	10.4496	32.9134	12	12.5	15.2	20.25	31.9	32.05	32.7	38.175	0.0117475	0.0352879	0.00689483	14	P1	18.5	2.59455	19.1964	3.87817	18.4261	13.1875	17.8	18	18.5	19.7	20.55	21.4
S1	mg/kg	39.25	4.81845	38.5357	4.89688	39.5468	29.65	35.3	37.85	38.6	39.5	41.2	43.2	44.175	0.174596	0.326918	0.23073	14	S1	245.375	158.824	191.089	144.078	315.326	33.15	34.8	37.25	73.35	298	320	322	351.75	0.00171371	0.00418128	0.000550473	14	S1	46.5	4.07715	46.1786	11.3994	47.2127	32.925	40.1	42.95	45.3	46.9	48.05	48.7
K1	mg/kg	155	18.5325	155	25.2107	151.196	117.75	143	147.25	151	155	161.5	178	190	0.285016	0.612619	0.301612	14	K1	160	33.3585	160.893	20.6995	145.342	135	138	149	152	168	171.5	185	188.375	0.0982403	0.392626	0.187954	14	K1	125	40.7715	127.143	40.2738	115.154	73.25	98	104.5	111	135	137.5	160
Cd1	mg/kg	0.02775	0.00555975	0.0275536	0.00764613	0.0289169	0.018325	0.0206	0.0246	0.0252	0.0295	0.02955	0.031	0.0386375	0.116039	0.426423	0.220978	14	Cd1	0.055	0.0259455	0.0479286	0.0221367	0.0622366	0.018575	0.0242	0.03175	0.039	0.059	0.065	0.065	0.07525	0.222431	0.149667	0.137515	14	Cd1	0.04	0.00926625	0.0426071	0.0150642	0.038135	0.03055	0.0339	0.0354	0.0384	0.0404	0.04255	0.0477
Li1	mg/kg	0.3425	0.059304	0.340893	0.0618746	0.356452	0.25825	0.268	0.33075	0.34	0.353	0.3665	0.382	0.42775	0.289276	0.171943	0.231382	14	Li1	0.29	0.096369	0.279464	0.0700012	0.334349	0.18975	0.204	0.2095	0.263	0.313	0.332	0.352	0.362	0.0943038	0.150198	0.108195	14	Li1	0.275	0.0333585	0.275179	0.0469908	0.28149	0.202375	0.246	0.2545	0.261	0.289	0.29	0.3
Be1	mg/kg	0.0435	0.0100076	0.045125	0.0138636	0.0430835	0.028325	0.034	0.0379	0.041	0.0458	0.0469	0.0543	0.0685	0.309616	0.292503	0.373526	14	Be1	0.0825	0.0229803	0.0789286	0.0164748	0.0845643	0.055975	0.065	0.0686	0.072	0.085	0.0855	0.094	0.100875	0.580029	0.602625	0.540634	14	Be1	0.039	0.0088956	0.0399821	0.0119866	0.0389112	0.0202375	0.0355	0.03785	0.039	0.0438	0.0451	0.0464
B1	mg/kg	0.75	0.22239	0.884643	0.421688	0.698116	0.54225	0.6	0.645	0.73	0.77	0.815	1.11	1.61	0.00450012	0.00184556	0.00242878	14	B1	1.725	1.44554	1.92143	1.01517	1.31201	0.65	1.06	1.2675	1.44	1.91	2.8	2.88	3.33	0.285135	0.391495	0.290273	14	B1	0.4825	0.0926625	0.481429	0.0991779	0.465387	0.3585	0.413	0.425	0.455	0.49	0.505	0.55
Br1	mg/kg	1.175	0.185325	1.11964	0.177639	1.23354	0.815	0.98	1.045	1.11	1.2	1.2525	1.285	1.3	0.106358	0.294862	0.174684	14	Br1	2.15	0.7413	2.13393	0.624162	2.58356	1.1825	1.625	1.8425	1.9	2.4	2.65	2.69	2.8725	0.352289	0.378954	0.322265	14	Br1	1.15	0.22239	1.10179	0.226695	1.23104	0.72125	0.95	0.995	1.1	1.24	1.25	1.27
Y1	mg/kg	0.2115	0.059304	0.26275	0.161985	0.206826	0.12875	0.159	0.1735	0.196	0.219	0.22575	0.3245	0.579	0.00153418	0.000119733	0.000349631	14	Y1	4.444	2.29803	3.42007	2.33336	5.34721	0.403	0.774	1.154	2.444	4.984	5.494	5.494	5.994	0.00994027	0.024357	0.00713412	14	Y1	0.189	0.051891	0.203679	0.0699361	0.184225	0.116175	0.172	0.1785	0.184	0.214	0.2295	0.234
Zr1	mg/kg	0.023875	0.0109342	0.0319643	0.0259335	0.0202799	0.0146	0.0166	0.01745	0.02185	0.0251	0.02625	0.0382	0.0775	0.000284199	0.000604734	0.000155354	14	Zr1	0.0975	0.0185325	0.0928214	0.0284926	0.100907	0.050825	0.076	0.08	0.095	0.104	0.105	0.105	0.1335	0.345407	0.176064	0.224179	14	Zr1	0.023	0.0081543	0.0241964	0.0112379	0.0255562	0.0109375	0.017	0.01925	0.0225	0.0267	0.02755	0.0286
Sb1	mg/kg	0.00525	0.0037065	0.00544643	0.00350574	0.00538372	0.000325	0.0026	0.00345	0.0046	0.0063	0.00755	0.008	0.0110875	0.816184	0.990398	0.926903	14	Sb1	0.00625	0.00481845	0.00696429	0.00405593	0.00397294	0.0025	0.003	0.0039	0.0047	0.0072	0.0096	0.0106	0.013675	0.108703	0.461056	0.175804	14	Sb1	0.006	0.0022239	0.00573214	0.00337762	0.00610044	0.000325	0.0038	0.0045	0.006	0.006	0.0065	0.0073
Cs1	mg/kg	0.029875	0.0066717	0.0309286	0.00817503	0.0295392	0.0202875	0.0242	0.02735	0.0281	0.03225	0.03365	0.0376	0.0437	0.643361	0.870762	0.682849	14	Cs1	0.03825	0.0066717	0.0360536	0.00745124	0.0405988	0.0241	0.0288	0.03315	0.0365	0.0404	0.041	0.0416	0.0445125	0.169805	0.126717	0.159539	14	Cs1	0.03175	0.00778365	0.0281964	0.00922068	0.0342704	0.0147625	0.017	0.02195	0.0311	0.0324	0.03505	0.0355
La1	mg/kg	0.2175	0.0926625	0.309107	0.280095	0.199686	0.134	0.1475	0.161	0.1975	0.2175	0.22025	0.36	0.8075	0.000111605	7.64863e-06	1.42463e-05	14	La1	5.445	2.57602	4.25357	2.89074	6.51296	0.39325	0.8625	1.2875	3.8875	5.8825	6.9825	6.9825	7.1575	0.0100378	0.0497447	0.00765635	14	La1	0.1725	0.0185325	0.180982	0.0603559	0.169471	0.119063	0.1605	0.1625	0.1685	0.1765	0.183	0.1955
Ce1	mg/kg	0.44275	0.168646	0.547393	0.438412	0.354354	0.2825	0.3155	0.335	0.3815	0.466	0.471	0.5795	1.2015	3.50516e-05	0.000426537	1.04598e-05	14	Ce1	9.9815	4.4478	7.40114	5.27301	11.5187	0.6765	1.1115	1.4915	6.6015	10.7815	11.0815	12.3815	12.9815	0.00557777	0.0115259	0.00388721	14	Ce1	0.3765	0.044478	0.367696	0.0984116	0.375572	0.215113	0.3365	0.3465	0.3685	0.3805	0.383	0.4065
Pr1	mg/kg	0.0727	0.0333585	0.0900571	0.0595875	0.0689073	0.0445	0.0477	0.0522	0.0647	0.0727	0.0777	0.1137	0.20795	0.000637792	1.43683e-05	9.75481e-05	14	Pr1	1.6102	0.648637	1.24234	0.833866	1.91823	0.13945	0.2617	0.3802	1.0727	1.9077	1.9977	1.9977	2.0477	0.0038894	0.0435423	0.00231359	14	Pr1	0.0552	0.0037065	0.0556214	0.0163324	0.0574977	0.034665	0.0499	0.0527	0.0527	0.0577	0.0577	0.0597
Nd1	mg/kg	0.35625	0.157526	0.434107	0.26542	0.336604	0.21975	0.235	0.262	0.331	0.3635	0.3865	0.576	0.925	0.00115142	0.000128573	0.000239596	14	Nd1	6.865	2.77988	5.35714	3.51034	8.19023	0.679	1.25	1.785	4.68	8.29	8.49	8.49	8.665	0.00484582	0.0250851	0.00259415	14	Nd1	0.28	0.037065	0.276429	0.0756619	0.283783	0.175	0.241	0.255	0.275	0.289	0.2905	0.303
Sm1	mg/kg	0.08785	0.0407715	0.0996357	0.0561885	0.0823758	0.05435	0.05785	0.06235	0.07585	0.08985	0.0931	0.11835	0.2086	0.00341291	0.000490067	0.00184575	14	Sm1	1.49785	0.59304	1.16821	0.746318	1.77153	0.16285	0.30085	0.42085	1.02785	1.76785	1.80285	1.84785	1.88285	0.00628613	0.0283058	0.00374986	14	Sm1	0.06785	0.007413	0.0688196	0.0189693	0.0695297	0.0436013	0.06085	0.06285	0.06785	0.07185	0.07285	0.07485
Eu1	mg/kg	0.029285	0.00926625	0.0329993	0.0152334	0.0280522	0.020335	0.021635	0.023835	0.027035	0.029935	0.030735	0.038535	0.063035	0.00360569	0.0014636	0.0019327	14	Eu1	0.375785	0.150113	0.298785	0.18254	0.447317	0.052985	0.087535	0.121035	0.261035	0.444535	0.455535	0.466535	0.474785	0.00685777	0.0143705	0.00440396	14	Eu1	0.025785	0.00407715	0.0254802	0.0059681	0.0255558	0.0180914	0.023035	0.023035	0.025135	0.026035	0.026585	0.028035
Gd1	mg/kg	0.09715	0.0426248	0.1109	0.0612529	0.0928283	0.0599	0.0634	0.0724	0.0899	0.0984	0.09915	0.1369	0.2274	0.00338924	0.000429108	0.00129841	14	Gd1	1.5359	0.574507	1.20626	0.7659	1.82666	0.17815	0.3144	0.4454	1.0534	1.8584	1.8984	1.8984	1.9159	0.00399161	0.021913	0.00218095	14	Gd1	0.0784	0.007413	0.0781	0.0220042	0.0772358	0.04818	0.0694	0.0734	0.0744	0.0784	0.0834	0.0874
Tb1	mg/kg	0.011475	0.00407715	0.0137786	0.00778199	0.0111597	0.0072	0.008025	0.009125	0.011225	0.011725	0.0121	0.018425	0.027625	0.0020183	0.000556166	0.000423337	14	Tb1	0.218475	0.0908092	0.171404	0.111808	0.261203	0.022475	0.040125	0.057925	0.151225	0.263725	0.269725	0.271725	0.278225	0.00507245	0.0293348	0.00301026	14	Tb1	0.009725	0.00185325	0.0100741	0.00314589	0.00955663	0.00628563	0.008825	0.009225	0.009325	0.010125	0.010775	0.011425
Dy1	mg/kg	0.05875	0.0259455	0.0686071	0.0405707	0.056274	0.0337	0.03775	0.04405	0.05475	0.05875	0.05925	0.08975	0.144	0.00177042	0.000162067	0.000410893	14	Dy1	1.16875	0.489258	0.912857	0.610006	1.40597	0.10925	0.19675	0.27975	0.78475	1.41875	1.44875	1.46875	1.49875	0.00384181	0.029642	0.00234568	14	Dy1	0.04875	0.007413	0.0507054	0.0165799	0.048521	0.0305312	0.04365	0.04525	0.04835	0.05275	0.05375	0.05575
Ho1	mg/kg	0.010125	0.0037065	0.0120714	0.00695741	0.00927608	0.006025	0.006975	0.007825	0.009075	0.010375	0.011	0.016625	0.024575	0.00255723	0.00343597	0.000810055	14	Ho1	0.209875	0.0926625	0.165018	0.111492	0.257533	0.019175	0.034775	0.048425	0.138875	0.258875	0.264875	0.266875	0.271625	0.00383207	0.0241459	0.00223327	14	Ho1	0.009125	0.00111195	0.00939732	0.0031136	0.00922161	0.00558437	0.007975	0.008375	0.008875	0.009775	0.009875	0.010475
Er1	mg/kg	0.0225	0.0081543	0.0274464	0.0159054	0.0220585	0.013625	0.0153	0.01865	0.0216	0.0238	0.024475	0.0375	0.05575	0.00197975	0.000738019	0.000485889	14	Er1	0.5365	0.276134	0.421893	0.290686	0.657285	0.04455	0.082	0.1155	0.356	0.639	0.654	0.699	0.7165	0.00873821	0.0452741	0.00625997	14	Er1	0.0215	0.0059304	0.02125	0.00676459	0.0211049	0.013025	0.0169	0.0175	0.0202	0.022	0.02265	0.0254
Tm1	mg/kg	0.0027	0.00096369	0.00315714	0.00172313	0.00262983	0.0015975	0.00193	0.00213	0.00245	0.00279	0.002955	0.004	0.00635	0.00421059	0.000337603	0.00157316	14	Tm1	0.06375	0.0366944	0.05165	0.0363186	0.0812401	0.00531	0.0088	0.0126	0.0439	0.078	0.085	0.085	0.09	0.00693504	0.0832296	0.00572033	14	Tm1	0.002375	0.00044478	0.00252679	0.000824415	0.00230859	0.00150625	0.00217	0.00225	0.00226	0.00253	0.002695	0.0031
Yb1	mg/kg	0.016	0.00704235	0.01825	0.00989512	0.0158785	0.00915	0.0108	0.01145	0.0152	0.0164	0.01705	0.0237	0.035925	0.0049064	0.0004959	0.00190041	14	Yb1	0.38	0.198298	0.300464	0.211768	0.471543	0.02985	0.05	0.0725	0.255	0.459	0.4725	0.497	0.5175	0.00945676	0.0731614	0.00651571	14	Yb1	0.01375	0.00407715	0.014125	0.00452211	0.0141577	0.0084875	0.011	0.01145	0.0135	0.0156	0.01605	0.0167
Lu1	mg/kg	0.002325	0.00081543	0.00271786	0.00142918	0.00229126	0.001445	0.00158	0.00205	0.00226	0.00239	0.002475	0.00344	0.00535	0.0061475	0.0022026	0.00239465	14	Lu1	0.0545	0.0303933	0.0433643	0.0302753	0.0681231	0.0042475	0.0078	0.01115	0.0364	0.068	0.07	0.07	0.075	0.0055359	0.0291937	0.00380424	14	Lu1	0.00205	0.00059304	0.00210893	0.000696806	0.00192767	0.00118125	0.00171	0.00175	0.00191	0.00219	0.00245	0.00251
Hf1	mg/kg	0.00125	0.000333585	0.00154464	0.000993932	0.00126626	0.000745	0.00097	0.001185	0.00123	0.00133	0.001455	0.00172	0.0032175	0.000787447	0.00104515	0.000683705	14	Hf1	0.011375	0.00463313	0.00898571	0.00483021	0.0127395	0.0027225	0.00353	0.00428	0.0076	0.01235	0.0125	0.0129	0.01435	0.0255921	0.0378312	0.0136677	14	Hf1	0.000975	0.000333585	0.00104464	0.000512529	0.000960213	0.00039925	0.00078	0.0008	0.00095	0.00104	0.001205	0.00129
Ta1	mg/kg	0	0	1.96429e-05	7.34968e-05	5.06116e-07	0	0	0	0	0	0	0	9.625e-05	2.18985e-07	2.44711e-12	1.20711e-12	14	Ta1	0.0031125	0.00461459	0.00326607	0.00329682	0.000139075	0	0	0	0.000175	0.00587	0.0065	0.0065	0.00685	0.000956804	0.00754722	0.000147768	14	Ta1	0	0	0	0	-0.00311686	0	0	0	0	0	0	0
W1	mg/kg	0.001475	0.000481845	0.0014625	0.000901428	0.00152132	0	0.00098	0.001235	0.00143	0.00162	0.00166	0.00191	0.0026575	0.230616	0.422538	0.172614	14	W1	0.0074375	0.00454046	0.006475	0.0037996	0.00947419	0.001415	0.00217	0.002665	0.00582	0.008775	0.00955	0.0102	0.010675	0.0275397	0.148782	0.0353044	14	W1	0	0	0.000398214	0.000542826	3.13141e-05	0	0	0	0	0.0003	0.000625	0.00089
Tl1	mg/kg	0.005625	0.00140847	0.00572321	0.00148869	0.00577063	0.00375625	0.00438	0.004735	0.0055	0.00595	0.0065	0.0067	0.008175	0.694997	0.963868	0.839106	14	Tl1	0.00775	0.00111195	0.00728929	0.0013018	0.00804984	0.0053175	0.0065	0.0065	0.0071	0.008	0.008	0.0082	0.008675	0.127021	0.10501	0.143614	14	Tl1	0.00675	0.00185325	0.00643571	0.00220623	0.00723578	0.0035	0.00381	0.005335	0.0065	0.0074	0.0075	0.0077
Bi1	mg/kg	0.0027125	0.00044478	0.00268929	0.000612507	0.00276774	0.001725	0.00236	0.002445	0.002605	0.00284	0.0029775	0.00304	0.0035425	0.974806	0.847704	0.809995	14	Bi1	0.004275	0.00174205	0.004475	0.00159178	0.00373717	0.002775	0.00311	0.003195	0.00393	0.00446	0.005005	0.0055	0.0075	0.124044	0.582577	0.179299	14	Bi1	0.00265	0.00066717	0.00275179	0.000755904	0.00259002	0.00196375	0.0022	0.002515	0.00256	0.00274	0.00279	0.00319
Se1	mg/kg	0	0	0	0	-0.00311686	0	0	0	0	0	0	0	0	NA	NA	NA	14	Se1	0.025	0.037065	0.0625	0.0712458	0.00451455	0	0	0	0	0.086	0.113	0.14	0.1685	0.00358669	0.000721025	0.00170931	14	Se1	0	0	0	0	-0.00311686	0	0	0	0	0	0	0
Sc1	mg/kg	NA	NA	NA	NA	NA	NA	NA	NA	NA	NA	NA	NA	NA	NA	NA	NA	0	Sc1	NA	NA	NA	NA	NA	NA	NA	NA	NA	NA	NA	NA	NA	NA	NA	NA	0	Sc1	NA	NA	NA	NA	NA	NA	NA	NA	NA	NA	NA	NA
Ge1	mg/kg	0	0	0	0	-0.00311686	0	0	0	0	0	0	0	0	NA	NA	NA	14	Ge1	0.008725	0.0129357	0.00881786	0.0085435	0.00137516	0	0	0	0.00374	0.01215	0.0131	0.0166	0.0212	0.0313375	0.109764	0.0467622	14	Ge1	0	0	0	0	-0.00311686	0	0	0	0	0	0	0
Nb1	mg/kg	0	0	9.28571e-05	0.000243261	8.83926e-07	0	0	0	0	0	0	0	0.000605	2.31639e-06	5.41268e-11	2.6815e-10	14	Nb1	0	0	0.000539286	0.00085781	1.66931e-05	0	0	0	0	0	0.000635	0.00127	0.0020125	0.000291446	6.64177e-06	1.89219e-05	14	Nb1	0	0	0	0	-0.00311686	0	0	0	0	0	0	0
Mo1	mg/kg	0	0	0.001	0.00159759	8.32754e-05	0	0	0	0	0.00044	0.001575	0.00182	0.0037125	0.00035138	0.000921151	0.00015589	14	Mo1	0	0	0.000492857	0.000871086	2.15312e-07	0	0	0	0	0	9.5e-05	0.00117	0.0021275	9.09371e-05	1.02768e-07	1.37076e-06	14	Mo1	0	0	7.85714e-05	0.000293987	2.02446e-06	0	0	0	0	0	0	0
Pd1	mg/kg	0	0	2.67857e-05	0.000100223	6.90158e-07	0	0	0	0	0	0	0	0.00013125	2.18985e-07	2.44711e-12	1.20711e-12	14	Pd1	0	0	0.00120714	0.00148659	1.90359e-05	0	0	0	0	0.00148	0.002595	0.003	0.00319	0.000623947	2.04967e-05	6.46999e-05	14	Pd1	0	0	0	0	-0.00311686	0	0	0	0	0	0	0
Ag1	mg/kg	0	0	0.00290357	0.00509255	7.95638e-05	0	0	0	0	0	0.002915	0.00544	0.012125	0.000151482	2.8352e-05	1.79696e-05	14	Ag1	0	0	0.000357143	0.00133631	9.2021e-06	0	0	0	0	0	0	0	0.00175	2.18985e-07	2.44711e-12	1.20711e-12	14	Ag1	0	0	0	0	-0.00311686	0	0	0	0	0	0	0
Sn1	mg/kg	NA	NA	NA	NA	NA	NA	NA	NA	NA	NA	NA	NA	NA	NA	NA	NA	0	Sn1	NA	NA	NA	NA	NA	NA	NA	NA	NA	NA	NA	NA	NA	NA	NA	NA	0	Sn1	NA	NA	NA	NA	NA	NA	NA	NA	NA	NA	NA	NA
Te1	mg/kg	NA	NA	NA	NA	NA	NA	NA	NA	NA	NA	NA	NA	NA	NA	NA	NA	0	Te1	NA	NA	NA	NA	NA	NA	NA	NA	NA	NA	NA	NA	NA	NA	NA	NA	0	Te1	NA	NA	NA	NA	NA	NA	NA	NA	NA	NA	NA	NA
Fe2	%	0.0313425	0.00375098	0.0307034	0.00662151	0.0316735	0.0188825	0.02768	0.02946	0.030864	0.032161	0.0328102	0.0336755	0.040924	0.24929	0.349533	0.149042	14	Fe2	0.01089	0.00541149	0.0120007	0.00475598	0.0079618	0.006455	0.00784	0.008345	0.00852	0.01422	0.01482	0.01695	0.0186675	0.0579996	0.010993	0.0453163	14	Fe2	0.054485	0.00679031	0.0575321	0.0105944	0.0545489	0.04646	0.05214	0.054285	0.05434	0.058038	0.058965	0.06103
Mn2	mg/kg	293.93	42.2541	296.323	45.908	291.509	214.68	275.13	284.43	290.53	299.73	325.43	332.93	356.93	0.627783	0.575349	0.506052	14	Mn2	170.93	86.7321	185.787	70.8602	132.535	108.18	120.93	124.93	143.93	184.33	255.28	261.63	282.48	0.0514063	0.171225	0.0477806	14	Mn2	382.43	37.065	365.68	69.0804	393.063	249.43	329.93	349.93	359.93	392.93	395.43	401.93
Pb2	mg/kg	3.885	0.633811	3.97357	0.562147	3.86693	2.97475	3.649	3.782	3.818	4.228	4.3345	4.552	4.63675	0.126382	0.492971	0.201091	14	Pb2	2.3	0.59304	2.45357	0.493646	2.1594	1.8325	2.04	2.145	2.25	2.514	2.76	2.944	3.169	0.39281	0.428888	0.44017	14	Pb2	4.775	0.622692	4.61464	0.52762	4.77001	3.6445	4.277	4.376	4.645	4.801	4.808	4.991
Co2	mg/kg	5.7675	0.596746	5.62821	0.502006	5.84411	4.722	5.266	5.36	5.72	5.811	5.8605	6.016	6.217	0.213105	0.0898872	0.210628	14	Co2	3.95	1.9941	4.20071	1.5062	2.92481	2.3875	2.741	3.013	3.377	5.095	5.423	5.797	6.0375	0.0866412	0.128679	0.0697608	14	Co2	5.3075	0.696822	5.24786	0.916634	5.48472	3.63925	4.684	4.8245	5.273	5.582	5.7335	5.769
Ni2	mg/kg	9.75	1.22314	9.64821	1.15486	10.4076	7.695	9.04	9.245	9.52	10.2	10.555	10.66	10.8175	0.0897417	0.54468	0.183711	14	Ni2	5.375	1.92738	5.45	1.40178	5.32193	3.46	4.12	5.11	5.25	5.58	5.74	7.04	7.3725	0.361718	0.318651	0.319318	14	Ni2	13.475	0.96369	13.375	1.34361	13.4205	11.045	12.68	12.925	13.23	13.6	13.805	14.19
Sr2	mg/kg	2.795	1.85325	3.57429	2.97906	2.3088	0	1.595	2.245	2.395	2.795	3.545	6.195	8.82	0.0789318	0.0164998	0.0508553	14	Sr2	6.295	9.33297	9.7675	10.9836	2.49523	0	1.077	2.245	2.795	9.795	14.795	16.795	26.27	0.0126022	0.0316694	0.0261232	14	Sr2	2.045	1.11195	2.32429	1.67612	1.93761	0	1.295	1.295	1.795	2.695	2.845	3.295
Cu2	mg/kg	5.9005	0.724621	6.11068	1.67485	5.74526	4.5525	5.4125	5.42225	5.521	5.908	6.156	6.424	8.4265	0.000327813	0.0045674	0.000294808	14	Cu2	4.748	1.29727	6.42086	5.68578	4.25896	3.153	3.878	3.961	4.324	5.208	5.6635	6.571	14.5755	1.47273e-05	0.000585696	1.60933e-06	14	Cu2	9.653	2.57972	9.92121	3.16076	9.72296	6.3795	7.202	8.298	9.39	9.908	10.4055	11.278
Zn2	mg/kg	2.3275	0.426248	2.3	0.839021	2.35043	1.25775	1.926	2.016	2.215	2.37	2.42625	2.514	3.5405	0.0691756	0.0654983	0.0294279	14	Zn2	0.995	0.37065	1.49214	1.88345	0.985898	0.5385	0.815	0.94	0.987	1.047	1.2105	1.36	3.7525	2.66971e-06	1.07926e-07	1.37935e-08	14	Zn2	4.57	1.77912	5.35214	3.94641	3.84308	2.57	3.205	3.605	4.005	5.095	5.51	5.745
Cr2	mg/kg	0.0825	0.122315	0.119643	0.133912	0.0222244	0	0	0	0.016	0.109	0.217	0.239	0.347	0.0116878	0.024793	0.0117701	14	Cr2	0	0	0.121429	0.364251	0.000295088	0	0	0	0	0	0.0015	0.053	0.61275	8.70326e-07	1.10807e-06	3.48291e-10	14	Cr2	0.2125	0.140847	0.267143	0.20953	0.214451	0.04225	0.156	0.1945	0.202	0.267	0.2995	0.344
Si2	mg/kg	0	0	4.46429	10.0851	0.0204619	0	0	0	0	0	1.5	5.5	20.25	8.79506e-06	1.04916e-06	1.1482e-07	14	Si2	0	0	2.71429	8.46421	0.133397	0	0	0	0	0	0	0	15.25	7.22413e-07	5.8627e-10	9.93245e-11	14	Si2	0.75	1.11195	9.21429	16.3021	0.688049	0	0	0	0	5.5	11.5	13.5
Al2	mg/kg	201.375	15.5673	194.714	23.5596	203.211	150.125	184.575	190.525	193.975	203.375	205.775	210.375	222	0.157744	0.366493	0.140061	14	Al2	92.875	92.6625	75.7411	62.7968	124.974	3.49375	8.375	10.375	38.375	107.775	117.375	139.375	153.875	0.0216749	0.0719603	0.0206223	14	Al2	310.875	65.6051	304.634	53.0464	335.469	231.369	256.275	272.025	295.475	325.075	340.875	353.375
Ca2	mg/kg	1570	537.442	1761.07	765.08	1457.55	890	1235	1335	1505	1675	1960	2275	2962.5	0.235836	0.272623	0.243108	14	Ca2	920	1363.99	4055.36	8334.23	644.425	0	0	625.5	735	1385	1995	1995	21453.8	9.82948e-06	9.26238e-09	3.42355e-08	14	Ca2	1420	481.845	1714.29	948.184	1234.9	1042.5	1155	1195	1295	1665	1760	1995
Mg2	mg/kg	62.5	55.5975	70	67.6814	79.025	0	0	45	50	95	100	100	154.25	0.0074021	0.0125589	0.0182364	14	Mg2	0	0	55.3571	107.497	0.477764	0	0	0	0	40	50	70	221.25	2.65382e-05	0.000930228	4.7415e-06	14	Mg2	15	22.239	52.2321	89.6872	9.50115	0	5	9.5	10	44	55.5	64
Ti2	mg/kg	0.51	0.14826	0.545714	0.127745	0.452879	0.41	0.44	0.46	0.46	0.56	0.615	0.66	0.745	0.0909326	0.0187551	0.0964909	14	Ti2	0.735	0.111195	0.717143	0.134246	0.767002	0.51	0.6	0.66	0.71	0.76	0.81	0.83	0.8775	0.178295	0.502984	0.243403	14	Ti2	0.935	0.111195	0.917143	0.189997	0.934387	0.59	0.84	0.905	0.91	0.96	0.965	1.03
V2	mg/kg	3.125	0.333585	3.26429	0.418527	3.05481	2.8475	2.9	3.035	3.1	3.19	3.415	3.55	4.0675	0.0678715	0.118287	0.0743106	14	V2	2.35	1.4826	2.73929	1.36342	1.56532	1.2825	1.43	1.675	1.75	3.19	3.91	4.04	4.7675	0.0253602	0.00822146	0.0245052	14	V2	2.225	1.14901	2.34286	0.785654	1.75599	1.415	1.51	1.685	2.16	2.37	3.055	3.18
As2	mg/kg	NA	NA	NA	NA	NA	NA	NA	NA	NA	NA	NA	NA	NA	NA	NA	NA	0	As2	NA	NA	NA	NA	NA	NA	NA	NA	NA	NA	NA	NA	NA	NA	NA	NA	0	As2	NA	NA	NA	NA	NA	NA	NA	NA	NA	NA	NA	NA
Ba2	mg/kg	3.095	1.4826	3.2175	2.48885	3.73318	0	1.257	2.095	2.595	3.995	4.095	4.095	7.77	0.118016	0.0664456	0.132053	14	Ba2	5.97	3.7065	7.57036	6.24646	5.8159	0.71175	3.895	5.095	5.095	7.045	7.395	10.095	20.445	0.0182037	0.0228039	0.0141126	14	Ba2	4.345	1.4826	5.3925	4.63049	3.84125	2.045	3.395	3.595	3.695	4.595	5.145	5.995
Rb2	mg/kg	0.4375	0.166793	0.478571	0.318328	0.451852	0.14625	0.28	0.345	0.405	0.49	0.5	0.54	1.025	0.031127	0.0116687	0.0286769	14	Rb2	0.55	0.14826	0.542679	0.139368	0.562711	0.3825	0.43	0.45	0.51	0.55	0.6	0.62	0.736625	0.198075	0.542691	0.314683	14	Rb2	0.675	0.259455	0.699286	0.420631	0.70179	0.1965	0.44	0.545	0.57	0.74	0.76	0.85
Th2	mg/kg	0.807	0.0937744	0.814464	0.10824	0.788401	0.6815	0.7237	0.75795	0.7712	0.8132	0.85025	0.8866	1.00705	0.36437	0.614075	0.436824	14	Th2	0.9245	0.30764	0.824321	0.452979	0.967974	0	0.539	0.662	0.91	0.963	0.982	1.078	1.42015	0.32766	0.0778555	0.183172	14	Th2	0.81	0.0745007	0.802161	0.118432	0.800552	0.658112	0.7381	0.7592	0.77	0.8104	0.81905	0.86
U2	mg/kg	NA	NA	NA	NA	NA	NA	NA	NA	NA	NA	NA	NA	NA	NA	NA	NA	0	U2	NA	NA	NA	NA	NA	NA	NA	NA	NA	NA	NA	NA	NA	NA	NA	NA	0	U2	NA	NA	NA	NA	NA	NA	NA	NA	NA	NA	NA	NA
Na2	mg/kg	482.625	7.59832	623.696	235.502	479.949	469.65	479.6	481.35	482.1	486.15	536.9	975.7	987.275	4.17662e-05	8.006e-08	1.87741e-07	14	Na2	950.25	38.1769	903.375	378.134	945.751	305.175	750.2	933.5	935.5	965.4	976	1099	1375.03	0.0446763	0.000450555	0.0113367	14	Na2	484.75	4.81845	556.696	265.027	482.839	311.35	481.5	481.95	483.2	486.7	487.55	686
P2	mg/kg	0	0	0	0	-0.00311686	0	0	0	0	0	0	0	0	NA	NA	NA	14	P2	0	0	0	0	-0.00311686	0	0	0	0	0	0	0	0	NA	NA	NA	14	P2	1.3	1.92738	5.43929	6.81461	0.6484	0	0	0	0.11	5.65	8.65	11.45
S2	mg/kg	29.6	4.4478	30.85	7.43627	28.4566	21.425	26.6	27.05	27.4	30.6	31.4	34.7	45.45	0.0800999	0.13071	0.07641	14	S2	17.6	14.0847	43.2679	81.3394	17.6633	0	0	7.74	15.1	20.1	20.7	24	213.738	1.56974e-05	6.58238e-08	1.13167e-07	14	S2	26.85	3.7065	30.35	12.6274	25.9348	19.9	24.5	25.1	25.8	27.1	28.65	34.6
K2	mg/kg	100.1	14.826	99.0286	18.3375	103.056	75.85	83.1	89.6	96.1	104.1	105.6	110.1	122.35	0.200349	0.127741	0.290338	14	K2	77.6	11.1195	74.5643	14.3506	82.4073	49.975	63.1	69.6	75.1	84.1	85.1	85.1	88.6	0.187206	0.147672	0.118589	14	K2	65.1	29.652	78.6714	43.8717	59.5098	32.85	48.1	59.1	61.1	69.1	95.6	104.1
Cd2	mg/kg	0.09575	0.0233509	0.0924464	0.0256005	0.0989939	0.048	0.0795	0.082725	0.0911	0.1004	0.10635	0.114	0.121275	0.569129	0.703915	0.503645	14	Cd2	0.02	0.0044478	0.0198571	0.010382	0.0197465	0	0.0174	0.01945	0.02	0.02	0.0205	0.027	0.033925	0.0605509	0.0156058	0.0198663	14	Cd2	0.1585	0.0244629	0.174179	0.0727513	0.147198	0.119	0.1414	0.1438	0.1476	0.1678	0.17185	0.1818
Li2	mg/kg	0.155	0.044478	0.144821	0.0651512	0.15679	0.041375	0.097	0.133	0.146	0.16	0.1655	0.18	0.23125	0.59444	0.486969	0.335154	14	Li2	0.0525	0.0481845	0.0580357	0.0485578	0.042463	0	0.011	0.0285	0.041	0.068	0.0755	0.09	0.141125	0.358818	0.87674	0.548713	14	Li2	0.085	0.007413	0.0955357	0.0505943	0.0876526	0.065	0.074	0.08	0.085	0.089	0.09	0.092
Be2	mg/kg	NA	NA	NA	NA	NA	NA	NA	NA	NA	NA	NA	NA	NA	NA	NA	NA	0	Be2	NA	NA	NA	NA	NA	NA	NA	NA	NA	NA	NA	NA	NA	NA	NA	NA	0	Be2	NA	NA	NA	NA	NA	NA	NA	NA	NA	NA	NA	NA
B2	mg/kg	0	0	0	0	-0.00311686	0	0	0	0	0	0	0	0	NA	NA	NA	14	B2	0	0	0.116071	0.36263	0.00582051	0	0	0	0	0	0	0	0.65125	7.12683e-07	5.99845e-10	9.6e-11	14	B2	0	0	0	0	-0.00311686	0	0	0	0	0	0	0
Br2	mg/kg	NA	NA	NA	NA	NA	NA	NA	NA	NA	NA	NA	NA	NA	NA	NA	NA	0	Br2	NA	NA	NA	NA	NA	NA	NA	NA	NA	NA	NA	NA	NA	NA	NA	NA	0	Br2	NA	NA	NA	NA	NA	NA	NA	NA	NA	NA	NA	NA
Y2	mg/kg	5.411	0.353971	5.63011	0.475891	5.3473	5.2005	5.29	5.35	5.358	5.698	5.808	5.828	6.51925	0.02811	0.0811362	0.0217249	14	Y2	2.9685	2.2239	3.29379	2.20336	2.44149	0.0039	1.806	2.051	2.506	4.131	4.511	4.816	6.4595	0.835191	0.647982	0.819455	14	Y2	5.7585	0.637518	5.62846	0.583829	5.74089	4.8575	5.322	5.3305	5.644	5.801	5.83245	6.0677
Zr2	mg/kg	0.4635	0.0906239	0.505179	0.141159	0.443927	0.374525	0.41105	0.436775	0.4452	0.4818	0.524825	0.5451	0.79255	0.0155559	0.0459341	0.0108705	14	Zr2	0.87	0.111195	0.88575	0.0959897	0.858583	0.74725	0.8133	0.84305	0.862	0.918	0.9455	0.964	1.019	0.988836	0.681536	0.945392	14	Zr2	0.4	0.0589334	0.408304	0.0621137	0.381025	0.326188	0.3607	0.3715	0.382	0.4244	0.43875	0.4696
Sb2	mg/kg	0	0	0.001	0.00205688	2.68212e-06	0	0	0	0	0	5e-05	0.0013	0.0052	2.32446e-05	1.0881e-06	1.28158e-07	14	Sb2	0	0	0.000642857	0.00135062	2.68358e-05	0	0	0	0	0	0.00055	0.001	0.002725	1.4997e-05	0.000265369	1.07904e-06	14	Sb2	0	0	0.000446429	0.000899672	-4.83e-06	0	0	0	0	0	0	0.0007
Cs2	mg/kg	0.015	0.00852495	0.0166429	0.00959302	0.0120584	0.005525	0.01015	0.010475	0.0119	0.0175	0.02155	0.0226	0.033375	0.535485	0.359876	0.35806	14	Cs2	0.029	0.0135287	0.0316964	0.0102686	0.0272185	0.01865	0.0227	0.02715	0.0285	0.0311	0.04	0.04	0.046825	0.432612	0.468596	0.390123	14	Cs2	0.016	0.007413	0.0179464	0.00730923	0.0151079	0.0089	0.0125	0.0144	0.0155	0.0189	0.0217	0.0239
La2	mg/kg	5.37	0.604159	5.51232	0.383599	5.3518	4.9325	5.2825	5.3455	5.3635	5.7005	5.785	5.8195	5.99338	0.357992	0.082715	0.148169	14	La2	2.055	2.66312	2.5725	2.29531	0.910662	0	0.5175	0.9675	1.1175	2.9125	4.1225	4.3675	6.19675	0.184752	0.255417	0.223759	14	La2	5.815	0.270574	5.6583	0.419829	5.81587	5.08025	5.3405	5.42462	5.7885	5.8215	5.8275	5.8295
Ce2	mg/kg	12.5348	0.622692	12.1312	1.16896	12.6069	10.0985	11.4745	11.9525	12.2615	12.638	12.681	12.7095	13.3993	0.134477	0.110001	0.0598657	14	Ce2	1.0185	1.51003	3.73379	4.32907	0.235769	0	0	0	0.0037	4.5985	7.9735	8.8285	9.5885	0.001232	0.000985725	0.000372679	14	Ce2	11.6535	1.44183	11.418	1.36539	11.9325	9.48225	10.6025	10.6725	11.6255	11.8201	12.1555	12.6235
Pr2	mg/kg	1.9498	0.114902	1.93851	0.104868	1.96171	1.7648	1.853	1.91575	1.9313	1.9523	2.00705	2.0273	2.07755	0.665863	0.503238	0.642197	14	Pr2	0.4648	0.687407	0.811064	0.81601	0.15055	0.001495	0.0323	0.1423	0.2123	1.0373	1.5793	1.6213	2.0258	0.0113275	0.0152882	0.0102627	14	Pr2	1.8923	0.07413	1.84438	0.161757	1.90402	1.5832	1.78974	1.8423	1.8883	1.8963	1.9063	1.9423
Nd2	mg/kg	7.64	0.537443	7.56589	0.565061	7.68619	6.6425	7.163	7.2875	7.619	7.717	7.766	7.905	8.33863	0.746632	0.270927	0.535533	14	Nd2	1.385	2.0534	2.99714	3.33775	0.298555	0	0	0.009	0.11	3.82	6.175	6.45	7.8535	0.00395065	0.00606716	0.0020742	14	Nd2	7.2175	0.151966	7.08071	0.714842	7.223	6.0835	6.983	7.171	7.21	7.225	7.245	7.411
Sm2	mg/kg	1.54965	0.0982222	1.54679	0.0964508	1.56172	1.40865	1.45315	1.53365	1.54215	1.56115	1.5664	1.61365	1.68003	0.442551	0.157844	0.328034	14	Sm2	0.226075	0.335179	0.602146	0.697676	0.0554982	0	0	0	0	0.69215	1.22715	1.33115	1.6449	0.00357756	0.000910211	0.00155016	14	Sm2	1.45215	0.103782	1.42404	0.150891	1.43353	1.1889	1.38172	1.38715	1.39615	1.47615	1.48665	1.52915
Eu2	mg/kg	0.373965	0.0159379	0.366286	0.0224385	0.37714	0.32904	0.342665	0.364115	0.370765	0.375565	0.378115	0.382665	0.390915	0.0798658	0.101094	0.0523072	14	Eu2	0.061715	0.0914987	0.140659	0.162037	0.0121914	0	0	0	9.3e-05	0.152965	0.286965	0.310465	0.383515	0.00339352	0.000879056	0.00159992	14	Eu2	0.350215	0.0203858	0.339877	0.0342053	0.35506	0.286065	0.329126	0.336692	0.340865	0.354365	0.355715	0.360565
Gd2	mg/kg	1.5766	0.081543	1.54981	0.103466	1.60449	1.3791	1.4546	1.5296	1.5396	1.6016	1.6131	1.6306	1.6681	0.383889	0.176258	0.309653	14	Gd2	0.2391	0.35449	0.600429	0.689697	0.059678	0	0	0.00144	0.0116	0.6666	1.2431	1.3266	1.61535	0.00349332	0.00271976	0.00167888	14	Gd2	1.5141	0.0852495	1.48261	0.147741	1.52252	1.26585	1.42428	1.4716	1.4826	1.5216	1.5671	1.5716
Tb2	mg/kg	0.230275	0.0174205	0.227293	0.0150072	0.235538	0.207025	0.209375	0.216525	0.228275	0.233475	0.236975	0.239575	0.247213	0.208474	0.342779	0.221442	14	Tb2	0.039025	0.0578585	0.0874268	0.0995747	0.00891639	0	0	0	0.002275	0.093775	0.183075	0.195075	0.233175	0.00335825	0.00380074	0.00164784	14	Tb2	0.226025	0.0122314	0.219212	0.0224103	0.229384	0.184198	0.209175	0.219775	0.221675	0.227975	0.230625	0.234175
Dy2	mg/kg	1.17825	0.107489	1.17068	0.0948819	1.20361	1.03645	1.06725	1.13425	1.16285	1.19125	1.23725	1.24985	1.2899	0.707602	0.662049	0.590989	14	Dy2	0.20625	0.305786	0.447411	0.516207	0.0552861	0	0	0	0.01125	0.41525	0.96175	1.01325	1.1985	0.00308818	0.00427214	0.0012484	14	Dy2	1.1755	0.067829	1.14929	0.110052	1.2008	0.988156	1.10715	1.147	1.15235	1.19625	1.20175	1.21825
Ho2	mg/kg	0.219875	0.0177912	0.219714	0.0144899	0.222918	0.19885	0.205625	0.212925	0.219225	0.222925	0.2282	0.231725	0.23975	0.976981	0.785777	0.941665	14	Ho2	0.045125	0.0669023	0.0870893	0.0976741	0.012032	0	0	0.0001125	0.011125	0.085125	0.177025	0.187725	0.236275	0.00591548	0.0069134	0.00364984	14	Ho2	0.223375	0.0140847	0.219531	0.0216915	0.230749	0.188022	0.212725	0.216575	0.221225	0.229525	0.232675	0.233325
Er2	mg/kg	0.5815	0.0611573	0.579696	0.0481893	0.589724	0.4932	0.544	0.573	0.5772	0.5854	0.623725	0.62685	0.632225	0.0926161	0.225431	0.125089	14	Er2	0.1635	0.241664	0.245821	0.251135	0.0496884	0	0.001	0.046	0.061	0.264	0.472	0.507	0.60345	0.0198234	0.0702724	0.0186405	14	Er2	0.603	0.0340998	0.588393	0.056115	0.621139	0.49375	0.5796	0.58225	0.5845	0.6207	0.62285	0.6266
Tm2	mg/kg	0.075175	0.00429954	0.0743429	0.00553728	0.0764537	0.066425	0.0693	0.071975	0.07315	0.07704	0.077375	0.07778	0.0824275	0.729598	0.221209	0.567278	14	Tm2	0.02225	0.0329878	0.0340643	0.0315891	0.0106056	0	0.006	0.01	0.015	0.0359	0.06205	0.0676	0.079815	0.044352	0.049003	0.044795	14	Tm2	0.0749125	0.00694969	0.0749732	0.00789942	0.0742628	0.0627525	0.07263	0.07275	0.073045	0.07716	0.081675	0.0819
Yb2	mg/kg	0.4585	0.0200151	0.45425	0.0237177	0.464485	0.416575	0.4338	0.4477	0.4504	0.465	0.46775	0.4716	0.48525	0.7883	0.601002	0.758015	14	Yb2	0.16875	0.15382	0.234893	0.181939	0.112826	0.0325	0.092	0.1045	0.131	0.2045	0.389	0.4304	0.511375	0.0708588	0.101294	0.0477858	14	Yb2	0.46	0.0344704	0.445875	0.0492879	0.470122	0.374738	0.42	0.43495	0.4504	0.468	0.4815	0.4821
Lu2	mg/kg	0.062675	0.00255749	0.0622821	0.00426121	0.0628044	0.054855	0.0596	0.06207	0.06261	0.06274	0.063405	0.06509	0.0680925	0.206615	0.0758247	0.119622	14	Lu2	0.020875	0.0235363	0.02985	0.0250697	0.0115336	0.00325	0.008	0.01	0.015	0.03015	0.0526	0.0561	0.0655525	0.0616718	0.0570191	0.0500812	14	Lu2	0.06295	0.00681996	0.0613554	0.00694932	0.0645249	0.05133	0.05819	0.05834	0.05995	0.06321	0.06722	0.06746
Hf2	mg/kg	0.020625	0.00392889	0.0222768	0.0052488	0.0197133	0.016345	0.01878	0.019405	0.01981	0.02228	0.0239	0.02526	0.0313075	0.0963547	0.235861	0.149724	14	Hf2	0.026925	0.011972	0.0274429	0.00838455	0.0200664	0.017325	0.01895	0.020825	0.0222	0.03077	0.03488	0.03597	0.0382525	0.0798661	0.189522	0.102478	14	Hf2	0.020125	0.00214977	0.0196696	0.00291521	0.0201224	0.0144742	0.01827	0.019245	0.01977	0.0204	0.020615	0.02165
Ta2	mg/kg	0.0017625	0.00044478	0.00215179	0.00156182	0.00165719	0.00145	0.00145	0.001495	0.00171	0.001835	0.00187	0.00207	0.0040875	2.33736e-06	8.75617e-07	1.76395e-08	14	Ta2	0.0004625	0.000685703	0.000980357	0.00110767	6.4094e-05	0	0	0	0	0.001345	0.001695	0.0022	0.0026025	0.00390697	0.000633912	0.00214059	14	Ta2	0.001925	0.000333585	0.00191071	0.000521159	0.00196035	0.0013425	0.00161	0.00165	0.00186	0.00195	0.002	0.00206
W2	mg/kg	0.006575	0.00133434	0.00707321	0.00228554	0.00643124	0.0048825	0.00571	0.006165	0.00628	0.00695	0.00713	0.00785	0.0104513	0.00134084	0.0549208	0.00389923	14	W2	0.0015625	0.00231656	0.003025	0.00338242	0.000323908	0	0	0	0.000125	0.00368	0.005645	0.00649	0.0082025	0.00572005	0.0105147	0.00443457	14	W2	0.0075	0.00137141	0.00738036	0.00142856	0.00738773	0.0051125	0.00644	0.00701	0.00722	0.0075	0.00805	0.0087
Tl2	mg/kg	0.00185	0.00203857	0.0026625	0.00205002	0.00158899	0.000325	0.00139	0.0015	0.00171	0.00299	0.00341	0.0035	0.006675	0.0613483	0.105388	0.0514379	14	Tl2	0.00475	0.00259455	0.005175	0.002442	0.00343067	0.0026175	0.003	0.00345	0.0036	0.0059	0.0065	0.0069	0.008875	0.25577	0.218123	0.231667	14	Tl2	0.00425	0.00185325	0.00392143	0.00192351	0.0047404	0.0010975	0.002	0.0029	0.0036	0.0049	0.005	0.0052
Bi2	mg/kg	0.00985	0.00255748	0.00984643	0.00216526	0.0107196	0.0063925	0.0081	0.008645	0.00942	0.01082	0.011195	0.01164	0.0129	0.675313	0.736413	0.834773	14	Bi2	0.0031	0.00207564	0.003525	0.00172513	0.00236945	0.0015	0.0019	0.002405	0.00264	0.00344	0.00466	0.00571	0.00592	0.0504771	0.277066	0.0755686	14	Bi2	0.0131375	0.0014826	0.0135339	0.00422287	0.0134208	0.008965	0.01207	0.01243	0.012955	0.01362	0.01389	0.01427
Se2	mg/kg	0	0	0.0210714	0.0536434	1.64786e-05	0	0	0	0	0	0	0	0.14525	1.97583e-06	3.48555e-11	1.02056e-10	14	Se2	0	0	0.00107143	0.00400892	2.76063e-05	0	0	0	0	0	0	0	0.00525	2.18985e-07	2.44711e-12	1.20711e-12	14	Se2	0	0	0.00821429	0.030735	0.000211648	0	0	0	0	0	0	0
Sc2	mg/kg	0.75	0.07413	0.738571	0.143787	0.740985	0.509	0.7	0.7	0.75	0.75	0.8	0.84	0.9	0.0131703	0.0166842	0.0248391	14	Sc2	0.4025	0.122315	0.411786	0.118413	0.403933	0.25	0.321	0.3665	0.4	0.417	0.4685	0.5	0.585	0.998406	0.882684	0.924819	14	Sc2	0.9	0.07413	0.932143	0.138129	0.90977	0.7825	0.83	0.85	0.9	0.94	0.95	0.99
Ge2	mg/kg	0.0225	0.0022239	0.0234286	0.00318565	0.0219469	0.0205	0.021	0.0219	0.0221	0.0229	0.0241	0.025	0.0286	0.00606729	0.151461	0.0186267	14	Ge2	0.017375	0.00852495	0.0155036	0.00902774	0.0206308	0	0.0081	0.0113	0.01475	0.01924	0.0221	0.023	0.026525	0.317667	0.52606	0.444659	14	Ge2	0.02275	0.00185325	0.0219643	0.00246096	0.0232213	0.017625	0.0203	0.0214	0.0225	0.023	0.0235	0.0237
Nb2	mg/kg	0.002425	0.00155673	0.00272143	0.00240909	0.00246423	0	0.00066	0.00182	0.00195	0.00278	0.00293	0.0037	0.0075	0.0420365	0.106677	0.0647282	14	Nb2	0.0027	0.00266868	0.00321786	0.00326029	0.00257526	0	0	0.001575	0.00241	0.00295	0.004025	0.00445	0.0093925	0.0281477	0.279921	0.0491874	14	Nb2	0.001825	0.000407715	0.00279286	0.00250491	0.00170993	0.000975	0.00155	0.001595	0.00164	0.00189	0.00225	0.00398
Mo2	mg/kg	0.0305	0.00611572	0.0296071	0.00865279	0.0313543	0.0175	0.02349	0.02624	0.0273	0.03146	0.031955	0.0328	0.0442575	0.304841	0.276443	0.260261	14	Mo2	0.00775	0.0114901	0.010325	0.0112378	0.000186336	0	0	0	0	0.0155	0.01669	0.02218	0.0262	0.00322252	0.000363174	0.00116473	14	Mo2	0.04745	0.0110454	0.0536357	0.0200962	0.0459705	0.0351	0.0424	0.0458	0.04608	0.0489	0.0555	0.062
Pd2	mg/kg	NA	NA	NA	NA	NA	NA	NA	NA	NA	NA	NA	NA	NA	NA	NA	NA	0	Pd2	NA	NA	NA	NA	NA	NA	NA	NA	NA	NA	NA	NA	NA	NA	NA	NA	0	Pd2	NA	NA	NA	NA	NA	NA	NA	NA	NA	NA	NA	NA
Ag2	mg/kg	NA	NA	NA	NA	NA	NA	NA	NA	NA	NA	NA	NA	NA	NA	NA	NA	0	Ag2	NA	NA	NA	NA	NA	NA	NA	NA	NA	NA	NA	NA	NA	NA	NA	NA	0	Ag2	NA	NA	NA	NA	NA	NA	NA	NA	NA	NA	NA	NA
Sn2	mg/kg	0.01365	0.0022239	0.0151143	0.00689053	0.0132122	0.0093	0.01195	0.0126	0.01275	0.01415	0.01425	0.01595	0.02545	0.00018169	0.00325345	0.000135499	14	Sn2	0.0104	0.00704235	0.0125786	0.0122425	0.00605405	0.00365	0.00525	0.00565	0.00735	0.01105	0.01225	0.01435	0.031975	0.000201201	0.00776004	0.000277853	14	Sn2	0.0139	0.0037065	0.0154357	0.0058168	0.0122569	0.00995	0.01145	0.0121	0.01235	0.01545	0.01575	0.01845
Te2	mg/kg	0	0	0.000503571	0.0012819	-6.4912e-07	0	0	0	0	0	0	0	0.0034725	1.9701e-06	3.48172e-11	1.01301e-10	14	Te2	0	0	0	0	-0.00311686	0	0	0	0	0	0	0	0	NA	NA	NA	14	Te2	0.0018	0.00266868	0.00241786	0.00257716	3.85548e-05	0	0	0	0	0.00396	0.00456	0.00499
Fe3	%	0.222635	0.0225003	0.225702	0.029144	0.214183	0.191936	0.20838	0.208876	0.210958	0.22834	0.238347	0.238832	0.272753	0.25818	0.250907	0.219607	14	Fe3	0.277685	0.0437367	0.274856	0.029511	0.287262	0.234577	0.24334	0.256725	0.27011	0.28538	0.29022	0.30714	0.31114	0.362858	0.56265	0.460214	14	Fe3	0.24866	0.0144924	0.271924	0.0657033	0.248885	0.235002	0.24433	0.24847	0.24862	0.2563	0.258335	0.26638
Mn3	mg/kg	364.26	40.7715	365.296	39.3312	347.99	310.885	330.26	341.46	350.26	378.26	382.96	401.26	421.66	0.382681	0.759352	0.574859	14	Mn3	224.26	48.9258	222.974	36.8076	202.898	174.01	190.26	198.76	207.26	232.06	242.71	260.66	275.36	0.68319	0.749871	0.77545	14	Mn3	502.01	37.065	513.939	77.4144	499.81	416.51	479.26	493.76	499.36	504.26	512.26	555.26
Pb3	mg/kg	6.455	0.300227	6.52571	0.65577	6.4666	5.65025	6.109	6.329	6.391	6.607	6.6395	6.802	7.72775	0.380669	0.170353	0.245464	14	Pb3	4.67	1.11195	4.93786	0.96439	4.29987	3.745	4.15	4.215	4.45	5.29	5.542	5.987	6.25625	0.280407	0.549724	0.25108	14	Pb3	6.33	0.537443	6.30964	0.47729	6.30911	5.6785	5.929	5.9695	6.269	6.335	6.4035	6.639
Co3	mg/kg	8.072	0.400302	7.95521	0.330458	8.13971	7.46975	7.614	7.758	7.968	8.092	8.1315	8.238	8.347	0.208906	0.20626	0.226736	14	Co3	6.302	0.637518	6.18129	0.5339	6.55799	5.3615	5.702	5.7455	6.138	6.514	6.577	6.636	6.81225	0.188218	0.199083	0.196655	14	Co3	7.9345	0.363237	7.81771	0.521218	8.05821	6.94025	7.504	7.747	7.91	8.071	8.1115	8.174
Ni3	mg/kg	15.985	1.18608	15.8118	1.05386	16.1627	14.0675	14.745	15.74	15.935	16.035	16.2475	16.745	17.09	0.182764	0.0572917	0.160816	14	Ni3	11.835	0.96369	11.7921	1.0984	12.1188	10.27	10.965	11.66	11.835	12.235	12.35	12.485	12.9875	0.156359	0.1659	0.108817	14	Ni3	20.01	1.3714	20.0029	1.57096	20.3543	17.5675	18.745	19.77	19.895	20.645	20.855	21.055
Sr3	mg/kg	22.545	7.04235	24.0629	7.78711	21.0046	14.0825	19.095	19.745	20.895	24.595	28.445	30.195	36.495	0.874179	0.656624	0.685518	14	Sr3	10.545	9.85558	11.0825	12.6734	10.0799	0	0	0	8.695	11.195	11.945	13.295	37.82	0.00220117	0.00258236	0.00187435	14	Sr3	28.295	2.2239	27.5093	5.00659	28.3819	20.295	25.395	27.595	28.295	28.295	28.795	29.595
Cu3	mg/kg	7.7715	0.704235	7.97882	1.0073	7.6574	6.837	7.376	7.54275	7.588	8.007	8.2445	8.401	9.41925	0.014899	0.229758	0.0479262	14	Cu3	7.534	0.874734	9.29257	5.65136	7.3623	6.274	7.132	7.229	7.35	7.914	8.5045	9.007	17.1865	8.04576e-06	8.11176e-05	2.48695e-07	14	Cu3	10.3165	1.37511	10.4286	1.95331	10.6241	8.289	8.844	9.665	9.836	10.809	10.826	11.23
Zn3	mg/kg	10.1325	1.02485	10.3186	0.798364	10.0382	9.1085	9.865	9.90975	10.018	10.671	10.8648	10.909	11.3308	0.649238	0.544504	0.381142	14	Zn3	8.235	0.993342	8.94286	2.37136	7.91665	6.985	7.665	7.821	7.885	8.677	8.854	9.425	12.842	0.000513431	0.0129172	0.000796218	14	Zn3	13.86	1.29727	15.1243	6.32204	14.1849	11.6	11.835	13.32	13.495	14.345	14.45	14.705
Cr3	mg/kg	5.61875	0.750566	5.79054	1.06091	5.3976	4.6155	5.129	5.2265	5.339	5.8205	6.024	6.343	7.51275	0.20922	0.667574	0.240201	14	Cr3	6.5875	0.934038	6.6375	0.908515	6.41948	5.465	5.963	6.057	6.403	6.8	7.19	7.34	7.8625	0.990391	0.961231	0.906527	14	Cr3	5.325	0.685702	5.2925	0.605487	5.22601	4.506	4.791	4.8865	5.226	5.372	5.447	5.88
Si3	mg/kg	1074.95	87.1028	1101.38	113.309	1070.12	969.45	1025.2	1061.2	1071.7	1076.2	1091.7	1196.2	1291.2	0.0628055	0.00302857	0.0372384	14	Si3	1161.2	107.489	1177.81	117.152	1158.42	1030.83	1078.2	1118.7	1157.2	1181.2	1200.7	1263.2	1372.45	0.621649	0.513341	0.618967	14	Si3	1130.45	74.13	1142.16	101.803	1123.4	976.45	1107.2	1111.2	1122.2	1135.9	1201.2	1207.2
Al3	mg/kg	4514.2	514.648	4482.5	425.686	4819.79	3835.22	4130.85	4212.35	4299.75	4715.45	4803.77	4883.4	4999.32	0.419741	0.359599	0.453504	14	Al3	4277.45	692.745	4381.06	571.119	4225.1	3581.45	3945.65	4134.95	4241.45	4597.45	4713.45	4907.45	5129.95	0.902065	0.606548	0.8098	14	Al3	4661.2	353.6	4620.28	364.837	4848.29	4073.08	4425.55	4468.45	4556.45	4810.35	4869.5	4937.45
Ca3	mg/kg	2270	555.975	2636.07	941.44	2145.21	1636.25	2050	2115	2180	2360	2825	3420	4157.5	0.0324199	0.0146673	0.0307881	14	Ca3	945	1401.06	4301.79	8123.7	640.34	0	0	693	880	1010	1620	4420	20878.8	3.06368e-05	4.25433e-05	7.06098e-07	14	Ca3	2945	296.52	3007.14	1113.49	2974.17	2037.5	2540	2710	2800	3010	3020	3020
Mg3	mg/kg	940.5	148.26	956.929	175.931	927.136	740.5	840.5	840.5	920.5	940.5	945.5	1050.5	1278.75	0.0747762	0.0166137	0.0538418	14	Mg3	1215.5	185.325	1258.36	353.204	1202.69	638	1155.5	1188	1190.5	1280.5	1390.5	1490.5	1744.25	0.321211	0.0499404	0.137007	14	Mg3	810.5	55.5975	807.018	120.526	814.567	662	733.5	777	802.5	810.5	823	847.5
Ti3	mg/kg	3.085	0.22239	3.20643	0.464805	3.07003	2.765	2.955	3.035	3.035	3.135	3.155	3.415	3.95	0.00729231	0.00507083	0.0085978	14	Ti3	3.885	0.88956	3.97071	0.82145	3.62174	2.825	3.335	3.515	3.655	4.275	4.545	4.675	5.045	0.979448	0.898747	0.884486	14	Ti3	4.085	0.66717	4.12071	0.842941	4.05202	3.03	3.555	3.725	3.795	4.215	4.265	4.535
V3	mg/kg	12.5	0.7413	12.4286	1.2225	12.7605	11	11	11.9	12	13	13	13	14.35	0.0941355	0.252551	0.088534	14	V3	14	1.4826	13.5714	1.45255	14.1688	11.65	12	12.9	13.2	14	14.1	15	15.35	0.511155	0.20105	0.323358	14	V3	12	1.4826	12.2143	0.801784	12.9551	11	11.6	12	12	12.8	13	13
As3	mg/kg	0.144	0.0352117	0.14475	0.034329	0.147054	0.086375	0.1262	0.1317	0.1419	0.1525	0.16965	0.1713	0.184737	0.746705	0.688812	0.521347	14	As3	0.1715	0.0537443	0.162857	0.046059	0.193118	0.091475	0.1257	0.13045	0.1446	0.1864	0.19375	0.2008	0.2242	0.464477	0.587536	0.501728	14	As3	0.2405	0.0689409	0.260375	0.0945518	0.212225	0.186663	0.1928	0.194	0.229	0.2576	0.26725	0.2799
Ba3	mg/kg	62.43	6.6717	60.5907	7.84686	62.9438	47.805	54.18	58.53	61.28	63.58	64.18	65.88	70.08	0.330594	0.309132	0.229865	14	Ba3	31.68	9.6369	30.7693	7.88231	33.9747	19.98	22.48	26.38	29.08	33.88	35.455	37.28	41.08	0.669111	0.891244	0.748976	14	Ba3	81.93	10.3782	82.4061	10.2329	82.4406	65.055	76.78	81.53	81.68	85.78	88.73	89.78
Rb3	mg/kg	0.6515	0.315053	0.6505	0.306684	0.563529	0.28535	0.439	0.439	0.539	0.724	0.794	0.859	1.124	0.714998	0.300765	0.537031	14	Rb3	0.539	0.111195	0.551679	0.266985	0.523142	0.0645	0.469	0.534	0.539	0.539	0.564	0.808	0.8915	0.0911537	0.0376263	0.029218	14	Rb3	0.789	0.07413	0.827571	0.253555	0.782963	0.589	0.679	0.739	0.749	0.789	0.793	0.833
Th3	mg/kg	0.14655	0.0578214	0.258836	0.288556	0.13161	0.05615	0.1098	0.11585	0.131	0.1765	0.1867	0.3176	0.788675	0.000310952	2.31936e-05	5.36887e-05	14	Th3	0	0	0.261486	0.370723	0.0171487	0	0	0	0	0.09224	0.4873	0.5818	0.901025	0.0010309	0.000187765	0.000167824	14	Th3	0.11505	0.0196445	0.125104	0.0309146	0.10867	0.093875	0.1058	0.1058	0.1079	0.1224	0.1326	0.1381
U3	mg/kg	0.16175	0.0200151	0.158286	0.0199497	0.162274	0.12225	0.147	0.14945	0.1591	0.164	0.1652	0.1762	0.182325	0.466612	0.457928	0.411648	14	U3	0.084	0.037065	0.0879286	0.0281089	0.0639646	0.056375	0.059	0.068	0.07	0.104	0.109	0.109	0.13075	0.104846	0.186328	0.0864584	14	U3	0.1575	0.0140847	0.157975	0.0168522	0.154758	0.1317	0.1483	0.15085	0.1518	0.1608	0.16365	0.174
Na3	mg/kg	10.375	5.9304	12.8036	8.35175	10.2575	3.575	7.3	9.85	10	12.55	13.85	17.4	27.475	0.231429	0.244094	0.162875	14	Na3	24	10.1929	41.0536	49.0935	21.7985	0	17.35	20.275	22.3	26.9	29.85	51.6	134.275	0.00040098	0.000316886	0.000135557	14	Na3	11.5	3.33585	13.1607	5.25284	10.4301	8.475	9.6	10	10.6	12	13.7	15.9
P3	mg/kg	99	17.2352	105.321	23.917	93.4549	82.3	87.75	91.1	93.95	102.85	105.575	120.3	148.562	0.0508929	0.0555998	0.0464501	14	P3	94	22.239	94.875	25.7385	94.1088	59.55	76.65	86.25	88.45	99.35	104.1	111.05	131.425	0.985077	0.961815	0.889349	14	P3	150.25	48.5551	159.339	62.0449	131.948	88.975	116.05	120.6	132.95	166.55	178.9	185.75
S3	mg/kg	110.5	22.239	113.464	17.9673	108.351	88.825	97.7	106.8	107.6	113.8	123.95	129.8	139.85	0.703666	0.741738	0.767038	14	S3	202.75	224.985	247.768	222.148	55.4611	0	63.5	65.4	72.7	344	365.5	445	584.388	0.0263141	0.00325871	0.0192654	14	S3	126	14.826	127.25	33.0999	126.416	91.925	107.4	119.2	124.1	127.9	128.55	133.6
K3	mg/kg	269.35	40.7715	282.029	41.5877	252.851	236.225	246.6	250.6	257.1	291.6	299.1	332.6	342.35	0.0804634	0.286678	0.0871373	14	K3	270.6	25.9455	271.136	42.1556	274.552	227.225	239.6	250.1	266.6	274.6	276.1	282.6	330.6	0.00404307	0.0576953	0.012274	14	K3	225.6	55.5975	227.743	58.0687	230.628	150.35	180.6	185.1	216.6	242.6	251.6	260.6
Cd3	mg/kg	0.09995	0.0289107	0.0927179	0.0316721	0.102383	0.0377	0.0678	0.0855	0.0915	0.1042	0.1078	0.1157	0.131725	0.564122	0.587459	0.51364	14	Cd3	0.0262	0.0166792	0.0377429	0.0437555	0.0253052	0	0.0134	0.0187	0.0236	0.028	0.0295	0.0377	0.1357	0.000276517	7.986e-05	3.46399e-05	14	Cd3	0.1797	0.0292814	0.18745	0.0715888	0.187566	0.12795	0.1478	0.1539	0.1686	0.1884	0.19735	0.1989
Li3	mg/kg	2.94425	0.218684	2.94925	0.274315	2.97229	2.51625	2.772	2.917	2.939	2.9715	3.032	3.119	3.30225	0.231627	0.227497	0.176867	14	Li3	3.2505	0.196444	3.18211	0.330104	3.25897	2.6255	2.966	3.126	3.213	3.284	3.31	3.415	3.56537	0.309087	0.148861	0.15645	14	Li3	2.1555	0.340998	2.16496	0.28444	2.00262	1.8015	1.926	1.973	2.018	2.193	2.3115	2.447
Be3	mg/kg	0.45885	0.0396596	0.451046	0.0425079	0.464711	0.38735	0.4186	0.42815	0.4391	0.463	0.47345	0.4812	0.506125	0.920612	0.771663	0.796835	14	Be3	0.3701	0.0537443	0.362957	0.0402805	0.347836	0.31335	0.3326	0.33485	0.3448	0.3726	0.3796	0.4016	0.41795	0.327797	0.489837	0.311188	14	Be3	0.4491	0.0207564	0.441904	0.0253719	0.452082	0.40245	0.4246	0.4313	0.4422	0.4508	0.4532	0.4602
B3	mg/kg	0.66	0.733887	0.910357	0.847352	0.481654	0.02275	0.28	0.455	0.52	0.92	1.0985	1.43	2.3125	0.0768956	0.424861	0.155282	14	B3	0.985	1.26762	1.10179	1.06349	0.484451	0	0	0.234	0.73	1.2	1.39	1.93	2.9	0.0986438	0.532948	0.173356	14	B3	0.415	0.396595	0.563571	0.567425	0.26824	0.013	0.155	0.212	0.29	0.452	0.5475	0.985
Br3	mg/kg	6.9875	2.57602	7.20893	1.90019	5.70633	4.79	5.35	6.045	6.21	8.385	8.705	8.79	9.87	0.219303	0.150766	0.204013	14	Br3	7.325	2.29803	7.10893	2.3045	7.62394	3.38	5.3	6.25	6.56	7.93	8.27	9.03	10.3075	0.775988	0.985882	0.899901	14	Br3	6.5375	1.18608	6.28393	1.05081	6.95626	4.5575	5.46	5.69	6.17	6.845	6.965	7.18
Y3	mg/kg	7.5105	0.837669	8.03354	1.36519	7.4431	6.52675	7.218	7.337	7.444	8.023	8.2465	9.223	10.1792	0.282945	0.109313	0.109775	14	Y3	4.913	2.61308	5.11193	2.36256	4.54379	1.818	3.408	3.823	4.558	5.548	6.5705	7.308	8.229	0.992573	0.986821	0.966841	14	Y3	7.2005	0.51891	7.28546	0.692499	7.07336	6.39525	6.904	7.00655	7.056	7.385	7.7	7.77
Zr3	mg/kg	0.2625	0.0483698	0.335607	0.174539	0.26024	0.1755	0.2469	0.25245	0.258	0.2802	0.30655	0.41345	0.6517	0.00152806	0.000140209	0.000242151	14	Zr3	0.4215	0.129727	0.436179	0.130762	0.378173	0.257	0.334	0.352	0.386	0.429	0.5135	0.564	0.639575	0.510606	0.381849	0.553519	14	Zr3	0.29675	0.0396595	0.299804	0.0644499	0.296537	0.217925	0.256	0.2708	0.2751	0.3048	0.31275	0.3323
Sb3	mg/kg	0.00825	0.00926625	0.00978571	0.01101	0.00355123	0	0.0013	0.00195	0.0049	0.0112	0.01305	0.0139	0.02575	0.00312714	0.177605	0.0138436	14	Sb3	0.000875	0.00129728	0.00492857	0.00835074	0.000614497	0	0	0	0.0005	0.00165	0.00375	0.0068	0.023525	9.46284e-05	0.00215114	7.17213e-06	14	Sb3	0.006	0.00259455	0.00948214	0.00922604	0.00572954	0.00215	0.0046	0.005225	0.006	0.0064	0.0077	0.0117
Cs3	mg/kg	0	0	0.000178571	0.000668153	4.60105e-06	0	0	0	0	0	0	0	0.000875	2.18985e-07	2.44711e-12	1.20711e-12	14	Cs3	0	0	0.000892857	0.0018416	2.96292e-06	0	0	0	0	0	0	0.0012	0.004525	1.69594e-05	1.78053e-09	2.47819e-08	14	Cs3	0	0	0.00105357	0.00225358	-1.07936e-05	0	0	0	0	0	0.0001	0.0017
La3	mg/kg	10.0505	1.01002	10.2468	1.16787	9.81145	8.6205	9.5705	9.731	9.7505	10.6405	10.7525	10.8235	12.12	0.712458	0.386817	0.457956	14	La3	4.7305	5.07791	5.75229	3.53407	2.93501	1.4305	2.2805	3.3805	3.8005	8.0005	9.0775	9.4655	10.098	0.0347736	0.0625664	0.0310087	14	La3	9.6455	0.214977	9.56773	0.647457	9.70231	8.619	9.4605	9.568	9.5985	9.7325	9.759	9.7905
Ce3	mg/kg	24.066	1.99966	23.904	1.66691	25.1756	21.3035	22.5675	23.3305	23.4685	25.0035	25.373	25.4145	25.5637	0.0605091	0.175635	0.0804243	14	Ce3	10.8985	6.6717	14.1217	6.62732	8.92443	6.8485	7.8985	8.7985	10.8985	18.2785	20.3535	20.9385	22.3435	0.0148792	0.0121364	0.00630194	14	Ce3	21.9785	0.808017	21.6552	1.44039	22.4689	19.4922	21.0025	21.4785	21.5095	22.4515	22.5045	22.5215
Pr3	mg/kg	3.7218	0.4559	3.70909	0.408564	3.74228	3.1518	3.3438	3.50205	3.6619	3.7773	3.9288	4.0263	4.29805	0.999472	0.972143	0.979105	14	Pr3	1.9318	1.57526	2.24251	1.18213	1.24048	0.9218	1.1243	1.1893	1.4393	3.0603	3.4013	3.4593	3.63905	0.0150133	0.0211446	0.00802106	14	Pr3	3.2343	0.151967	3.13638	0.256768	3.26858	2.7077	2.9973	3.0888	3.1533	3.2393	3.27679	3.3343
Nd3	mg/kg	14.5785	1.87734	14.4655	1.79617	14.2603	12.1547	12.947	13.5625	14.099	14.634	14.8462	16.0105	17.086	0.953538	0.545581	0.823058	14	Nd3	6.856	6.48637	8.39957	5.11353	4.25529	2.781	3.481	4.381	4.931	11.469	13.131	13.351	15.096	0.0330105	0.0589303	0.0189842	14	Nd3	12.6535	0.200151	11.9874	1.11039	12.687	10.0895	11.6	11.6785	11.871	12.684	12.696	12.704
Sm3	mg/kg	2.91145	0.281694	2.94466	0.36274	2.8682	2.48095	2.69945	2.79995	2.86545	2.94145	3.09945	3.19695	3.48695	0.933818	0.634331	0.713925	14	Sm3	1.39645	1.44554	1.66895	1.03074	0.800083	0.44395	0.74645	0.79145	0.94645	2.36645	2.60145	2.69245	2.99195	0.0186816	0.0229574	0.0124716	14	Sm3	2.47645	0.112251	2.43262	0.237364	2.54077	2.0632	2.36245	2.42095	2.42645	2.53045	2.53509	2.5893
Eu3	mg/kg	0.709315	0.0730181	0.718458	0.0825878	0.698644	0.61114	0.667665	0.687815	0.693465	0.719565	0.749365	0.782665	0.844715	0.957132	0.796376	0.758768	14	Eu3	0.327815	0.320612	0.399815	0.25104	0.188197	0.115315	0.163065	0.178065	0.228065	0.565565	0.644065	0.653265	0.715815	0.00999743	0.0248394	0.00653382	14	Eu3	0.608565	0.0685702	0.606691	0.0605461	0.595372	0.51784	0.563665	0.580765	0.585965	0.630765	0.638265	0.664672
Gd3	mg/kg	2.7692	0.298373	2.76277	0.327502	2.75887	2.3027	2.5307	2.6102	2.7137	2.8327	2.9002	3.0382	3.2017	0.998135	0.987934	0.978317	14	Gd3	1.1842	1.31581	1.45313	1.02451	0.574138	0.3267	0.4967	0.4967	0.7067	2.1457	2.4422	2.5037	2.72445	0.00879393	0.0225088	0.00477574	14	Gd3	2.3142	0.15938	2.29557	0.217985	2.38393	1.92845	2.1967	2.2212	2.3037	2.3967	2.4217	2.4517
Tb3	mg/kg	0.414275	0.0318759	0.415507	0.0482892	0.413633	0.3453	0.388575	0.397825	0.408375	0.422975	0.4289	0.445575	0.4861	0.981444	0.880303	0.810391	14	Tb3	0.174025	0.179765	0.222168	0.150497	0.095816	0.053525	0.083275	0.089775	0.114775	0.315275	0.353775	0.376475	0.417875	0.012543	0.0409095	0.00852492	14	Tb3	0.349775	0.0285401	0.349212	0.0315973	0.348115	0.30095	0.336575	0.340675	0.348375	0.357575	0.370325	0.37302
Dy3	mg/kg	2.18985	0.282435	2.15606	0.243604	2.31277	1.79085	1.95735	2.02975	2.07895	2.24235	2.33285	2.37735	2.45835	0.494702	0.661707	0.624063	14	Dy3	0.97735	1.23426	1.10467	0.828573	0.372074	0.14485	0.30735	0.39235	0.50935	1.68935	1.90985	1.94935	2.0991	0.0106312	0.0192434	0.00732538	14	Dy3	1.7466	0.154561	1.78825	0.178768	1.73525	1.54295	1.68335	1.73385	1.74235	1.83085	1.94735	1.94755
Ho3	mg/kg	0.407875	0.0396596	0.4065	0.0434501	0.40586	0.343675	0.380525	0.388825	0.400625	0.413525	0.42905	0.439825	0.463775	0.930741	0.943347	0.87145	14	Ho3	0.185125	0.21127	0.218554	0.148659	0.0904917	0.044875	0.081125	0.089625	0.111125	0.321125	0.356825	0.367225	0.4026	0.0153441	0.0224006	0.0103059	14	Ho3	0.335125	0.0237216	0.332746	0.0360601	0.333433	0.2783	0.318025	0.327475	0.330125	0.341325	0.351125	0.3574
Er3	mg/kg	1.07535	0.14548	1.07037	0.119106	1.09542	0.89095	0.9671	1.0361	1.0715	1.0832	1.14158	1.17335	1.21725	0.92816	0.604018	0.721363	14	Er3	0.4606	0.485552	0.569493	0.390875	0.238538	0.1466	0.2021	0.2271	0.2801	0.8091	0.95215	0.9736	1.05135	0.013635	0.0425696	0.00736365	14	Er3	0.8541	0.0856202	0.852279	0.0987971	0.848793	0.6986	0.804	0.8286	0.8367	0.8843	0.9002	0.9443
Tm3	mg/kg	0.14075	0.01427	0.142557	0.0144398	0.139035	0.123177	0.13174	0.136925	0.13758	0.14624	0.14854	0.15708	0.161582	0.962247	0.781085	0.853542	14	Tm3	0.07125	0.0722768	0.0819214	0.0500722	0.0385991	0.02325	0.035	0.0395	0.046	0.1133	0.12716	0.1325	0.144825	0.0224512	0.048158	0.0161655	14	Tm3	0.117125	0.0146407	0.113973	0.0149098	0.114615	0.0913525	0.10638	0.10762	0.10958	0.11743	0.11864	0.12701
Yb3	mg/kg	0.8735	0.101187	0.876036	0.0985494	0.877229	0.743775	0.7996	0.83805	0.8458	0.8992	0.9156	0.9481	1.01198	0.991933	0.974119	0.932621	14	Yb3	0.4475	0.381769	0.512393	0.286577	0.263686	0.193	0.232	0.268	0.309	0.7008	0.769	0.7915	0.884	0.0159111	0.0304559	0.0116688	14	Yb3	0.7	0.102299	0.703018	0.08877	0.688104	0.568725	0.6498	0.6721	0.6805	0.7259	0.76745	0.7832
Lu3	mg/kg	0.118225	0.0138994	0.119139	0.0128829	0.11966	0.101888	0.10823	0.11475	0.11762	0.12295	0.127325	0.12759	0.138417	0.608447	0.869928	0.57622	14	Lu3	0.063	0.0635665	0.0679214	0.0420006	0.0297479	0.018	0.0278	0.0299	0.0378	0.097	0.10679	0.10929	0.119725	0.0133359	0.0281586	0.0106618	14	Lu3	0.09705	0.0153078	0.0953196	0.0134324	0.100026	0.071855	0.08798	0.09166	0.09661	0.09725	0.107235	0.10775
Hf3	mg/kg	0.0283	0.0053003	0.0301696	0.00555838	0.0268571	0.0244825	0.02585	0.026495	0.02763	0.02905	0.0327525	0.033985	0.03976	0.0686459	0.0767822	0.0874795	14	Hf3	0.026375	0.00945158	0.0257286	0.00842922	0.0276434	0.012775	0.0187	0.0223	0.0241	0.02857	0.03001	0.03369	0.0368225	0.770435	0.864659	0.873228	14	Hf3	0.026475	0.00259455	0.0278125	0.00451102	0.0258289	0.0229075	0.02494	0.0254835	0.02576	0.02771	0.02815	0.03063
Ta3	mg/kg	0.00725	0.00111195	0.00779464	0.00140727	0.00681129	0.00636875	0.00656	0.00678	0.00692	0.00758	0.00902	0.00932	0.009935	0.0303152	0.0821961	0.0234164	14	Ta3	0.003825	0.00559681	0.00438393	0.00409619	0.000580138	0	0.0001	0.00037	0.00161	0.00696	0.00825	0.00874	0.00925625	0.00459464	0.0197616	0.00295995	14	Ta3	0.008	0.00229803	0.00800714	0.00219736	0.00663481	0.00555	0.0063	0.00639	0.00678	0.00842	0.00882	0.0092
W3	mg/kg	NA	NA	NA	NA	NA	NA	NA	NA	NA	NA	NA	NA	NA	NA	NA	NA	0	W3	NA	NA	NA	NA	NA	NA	NA	NA	NA	NA	NA	NA	NA	NA	NA	NA	0	W3	NA	NA	NA	NA	NA	NA	NA	NA	NA	NA	NA	NA
Tl3	mg/kg	0.0086375	0.00218683	0.00820536	0.0023598	0.00891628	0.004475	0.0065	0.007175	0.007665	0.00899	0.009325	0.01008	0.011135	0.983753	0.811348	0.890828	14	Tl3	0.00475	0.00333585	0.00451071	0.00281125	0.00561205	0.000585	0.0023	0.0025	0.00338	0.00552	0.00605	0.0067	0.008375	0.96014	0.839303	0.902403	14	Tl3	0.008325	0.0029652	0.00818571	0.0026996	0.00846026	0.00402	0.0061	0.00785	0.00803	0.0085	0.0096	0.0108
Bi3	mg/kg	NA	NA	NA	NA	NA	NA	NA	NA	NA	NA	NA	NA	NA	NA	NA	NA	0	Bi3	NA	NA	NA	NA	NA	NA	NA	NA	NA	NA	NA	NA	NA	NA	NA	NA	0	Bi3	NA	NA	NA	NA	NA	NA	NA	NA	NA	NA	NA	NA
Se3	mg/kg	0.0865	0.128245	0.0795	0.0788111	0.00599502	0	0	0	0.015	0.1076	0.123	0.158	0.1935	0.0160245	0.00603242	0.0175618	14	Se3	0	0	0.0521429	0.0735034	-0.00036517	0	0	0	0	0	0.13	0.134	0.1605	0.000222251	8.52988e-07	5.02024e-06	14	Se3	0	0	0.0134286	0.0341911	6.46092e-05	0	0	0	0	0	0	0
Sc3	mg/kg	NA	NA	NA	NA	NA	NA	NA	NA	NA	NA	NA	NA	NA	NA	NA	NA	0	Sc3	NA	NA	NA	NA	NA	NA	NA	NA	NA	NA	NA	NA	NA	NA	NA	NA	0	Sc3	NA	NA	NA	NA	NA	NA	NA	NA	NA	NA	NA	NA
Ge3	mg/kg	0.0535	0.0051891	0.0545	0.00612372	0.0511742	0.04795	0.05	0.05	0.052	0.055	0.0551	0.058	0.0657	0.144442	0.191796	0.107565	14	Ge3	0.046275	0.014826	0.0441821	0.0130124	0.0525965	0.02145	0.0344	0.03925	0.04305	0.05146	0.0525	0.057	0.058	0.106539	0.484716	0.183362	14	Ge3	0.0465	0.0029652	0.0465	0.00352464	0.0466072	0.0413	0.044	0.0449	0.046	0.047	0.048	0.0484
Nb3	mg/kg	0.00835	0.00274281	0.00934286	0.00320281	0.00718568	0.006125	0.00672	0.00689	0.00738	0.00956	0.01035	0.012	0.01487	0.0406807	0.275964	0.052164	14	Nb3	0.011	0.0037065	0.010975	0.00391711	0.0111932	0.00637	0.00774	0.00874	0.01	0.01168	0.011825	0.01277	0.017375	0.509856	0.270113	0.521108	14	Nb3	0.0123	0.0037065	0.0131571	0.0041251	0.0107175	0.0088	0.0098	0.0107	0.011	0.0136	0.0148	0.0152
Mo3	mg/kg	0.02225	0.0059304	0.0220714	0.00684841	0.0223962	0.0132925	0.01615	0.017825	0.0195	0.02316	0.025015	0.02549	0.0346425	0.291864	0.641474	0.416776	14	Mo3	0.011	0.00656051	0.0133214	0.00814706	0.0091996	0.0042575	0.00696	0.00837	0.00944	0.013	0.01819	0.0202	0.027	0.348518	0.226322	0.278088	14	Mo3	0.041	0.0066717	0.04785	0.0195005	0.0399196	0.0296	0.038	0.038	0.0392	0.0436	0.0472	0.0526
Pd3	mg/kg	0	0	0	0	-0.00311686	0	0	0	0	0	0	0	0	NA	NA	NA	14	Pd3	0	0	0	0	-0.00311686	0	0	0	0	0	0	0	0	NA	NA	NA	14	Pd3	0	0	0.00205	0.00411951	4.65467e-07	0	0	0	0	0	0	0.00316
Ag3	mg/kg	0	0	0.000785714	0.00293987	2.02446e-05	0	0	0	0	0	0	0	0.00385	2.18985e-07	2.44711e-12	1.20711e-12	14	Ag3	0	0	0.000857143	0.00320713	2.2085e-05	0	0	0	0	0	0	0	0.0042	2.18985e-07	2.44711e-12	1.20711e-12	14	Ag3	0	0	0.000571429	0.00116647	9.79065e-06	0	0	0	0	0	0	0.00076
Sn3	mg/kg	0	0	0.000107143	0.000289467	-2.14742e-06	0	0	0	0	0	0	0	0.000675	2.02142e-06	8.55192e-11	3.58801e-10	14	Sn3	0	0	0.000185714	0.000694879	4.78509e-06	0	0	0	0	0	0	0	0.00091	2.18985e-07	2.44711e-12	1.20711e-12	14	Sn3	0.0027	0.00400302	0.00365714	0.00401894	0.000269979	0	0	9e-05	0.00034	0.0057	0.0059	0.0063
Te3	mg/kg	0.0079	0.00266868	0.00841429	0.0027884	0.00710129	0.004765	0.00638	0.00668	0.0072	0.00868	0.01002	0.012	0.012	0.181088	0.207157	0.197601	14	Te3	0.00685	0.00422541	0.00654286	0.00531366	0.00709923	0	0.00204	0.00358	0.00522	0.00728	0.0078	0.00894	0.01605	0.215882	0.438083	0.289363	14	Te3	0.0105	0.0022239	0.0108071	0.0026514	0.00981604	0.00731	0.00914	0.0095	0.0096	0.011	0.012	0.0124
Fe4	%	3.31273	0.150897	3.34226	0.20166	3.30276	3.09565	3.19144	3.26132	3.28475	3.32611	3.36394	3.4694	3.71687	0.254573	0.205863	0.241648	14	Fe4	4.02367	0.166981	4.10604	0.305116	3.98123	3.84789	3.89849	3.91848	3.98069	4.03084	4.04	4.28992	4.65387	0.00362432	0.000774276	0.000752735	14	Fe4	2.91209	0.190193	2.90593	0.344492	2.8913	2.47285	2.7771	2.83463	2.85607	2.93101	3.02836	3.05696
Mn4	mg/kg	37.927	48.4695	49.9196	46.3352	21.6697	0	4.17832	17.9321	31.5834	55.957	68.3793	86.3728	127.179	0.124511	0.426531	0.211468	14	Mn4	287.338	58.547	274.371	54.017	298.917	187.765	227.792	237.671	275.032	294.071	306.191	314.882	346.124	0.564102	0.416268	0.53801	14	Mn4	0	0	46.062	105.494	0.359291	0	0	0	0	0	4.51554	46.4858
Pb4	mg/kg	8.28235	4.16388	10.0438	5.11284	7.63214	4.44817	6.27752	7.60633	7.94042	10.72	11.8642	12.8417	18.6776	0.353917	0.221294	0.279199	14	Pb4	16.7231	4.81845	17	4.92843	15.7599	9.7775	13.337	14.4548	15.2072	17.45	19.535	21.416	24.205	0.754168	0.840675	0.825611	14	Pb4	5.20065	2.28521	5.88933	2.10584	4.62732	3.59882	4.25392	4.69217	4.78744	6.10202	6.99363	7.033
Co4	mg/kg	1.2204	1.80937	1.97461	2.04892	0.456085	0	0	0	0.9018	2.03924	3.75242	3.93152	5.20054	0.0214704	0.188278	0.0234745	14	Co4	8.98175	3.05601	7.98404	3.29209	10.2795	3.09275	4.649	5.8083	7.758	10.0895	10.495	10.732	11.5017	0.147334	0.214339	0.129486	14	Co4	0	0	1.32719	2.13037	0.0180584	0	0	0	0	0	2.11805	2.70568
Ni4	mg/kg	17.8658	4.33638	18.8586	5.01993	15.63	13.309	14.5188	15.4146	16.4028	19.4546	20.287	22.6519	26.9539	0.138513	0.526198	0.175746	14	Ni4	51.08	14.9743	49.4342	12.0734	52.566	31.1968	35.853	46.5734	49.61	52.59	53.685	60.77	65.29	0.254242	0.447352	0.284367	14	Ni4	6.60045	4.81474	8.02986	7.07077	5.91999	0	3.32928	4.18296	5.60006	7.96276	8.56746	11.6797
Sr4	mg/kg	92.2964	9.53149	90.247	7.89092	95.6791	77.8728	83.1121	85.253	87.3929	93.4335	96.3603	97.1804	100.082	0.303908	0.447981	0.347011	14	Sr4	111.386	12.6021	107.758	17.476	112.3	82.6758	89.1114	104.814	108.797	112.504	114.434	118.182	132.253	0.582424	0.227367	0.316818	14	Sr4	77.6278	5.87636	79.7837	11.9317	73.6682	70.9148	72.3022	73.284	74.3314	79.7893	80.4594	81.235
Cu4	mg/kg	16.3852	1.30877	15.9783	2.33758	16.476	11.5679	15.1302	15.6363	16.0423	16.7942	17.2646	17.4992	18.5628	0.124823	0.0511822	0.105056	14	Cu4	21.3205	4.63312	20.3326	4.1948	23.0206	14.1686	16.3814	17.9603	19.173	22.144	23.243	23.933	25.718	0.454462	0.408859	0.515351	14	Cu4	20.5974	1.00772	20.528	3.43015	20.6136	16.2981	17.5613	19.6857	20.1901	20.652	20.8764	21.196
Zn4	mg/kg	105.094	11.6194	102.805	14.093	105.381	78.1671	92.753	102.546	103.492	105.943	107.747	113.615	120.562	0.352824	0.054225	0.224116	14	Zn4	66.64	11.0009	76.7094	23.3317	63.4071	58.2965	60.935	61.995	62.755	72.285	76.4012	92.197	116.514	0.00366307	0.0309202	0.00344113	14	Zn4	84.5362	14.8665	86.9272	13.5413	81.0323	71.5615	74.6694	79.9347	81.827	85.7418	89.2743	98.579
Cr4	mg/kg	150.284	14.215	152.167	15.4708	149.645	130.937	140.776	144.652	149.421	152.087	158.073	164.344	177.893	0.752122	0.687211	0.772469	14	Cr4	173.585	16.6718	176.524	17.7487	169.966	158.247	161.174	162.98	170.884	175.709	178.619	189.046	207.743	0.0611708	0.22826	0.063831	14	Cr4	139.124	19.1149	140.105	15.0757	145.889	118.692	125.183	133.116	137.333	145.03	151.603	153.307
Si4	mg/kg	238491	10070.9	240539	9925.64	234087	230617	231962	234739	235144	242189	245055	245822	256061	0.0445105	0.111362	0.100161	14	Si4	259715	12846.7	259980	10918.5	252748	246486	250620	252223	254160	263550	265146	269085	276570	0.807279	0.512974	0.710719	14	Si4	232509	3333.79	238734	22673.8	231628	224199	230494	230825	231375	234249	234762	236589
Al4	mg/kg	52340.8	3261.56	52799.8	3491.35	51617.4	48410.5	50071.6	50914	51281.5	52883.2	53755.1	55053.9	59147.9	0.352865	0.822827	0.43622	14	Al4	63716.8	1943.25	63385.9	3140.64	63783.5	59430.3	60941.1	61693.5	63485.4	63857.5	63898.1	64135.5	68491.3	0.0716835	0.0313386	0.0690335	14	Al4	44907.6	2347.06	44873.5	4246.38	45000.2	40265.1	41601.5	43191.3	43817.6	45201.2	45431.8	46100
Ca4	mg/kg	2219.18	686.47	1949.55	931.713	2400.08	382.655	1095.98	2024.41	2157.65	2260.17	2520.18	2660.09	2908	0.0318197	0.00496091	0.0216794	14	Ca4	4171.79	6185.09	7531.58	7183.69	2670.77	0	1783.65	3128.72	3498.47	4727.71	15065.1	16036.9	17720	0.00523027	0.00239985	0.00228854	14	Ca4	1490.26	364.428	1654.48	885.43	1461.62	704.229	1345.44	1426.74	1452.2	1686.52	1745.4	1862.28
Mg4	mg/kg	7281.12	810.656	7513.61	776.351	6923.59	6686.83	6782.79	6824.51	7081.3	7718.37	7899.2	8401.51	8602.43	0.0610979	0.349225	0.0701366	14	Mg4	10617	1334.34	10435.4	1131.66	11048	8677.28	9313.32	10011.5	10237	10797	11237	11497	11835.8	0.441942	0.903306	0.584014	14	Mg4	6193.9	286.157	6111.75	531.134	6193.44	5345.27	5687.84	5897.04	6144.6	6211.14	6228.49	6262.08
Ti4	mg/kg	5099.47	214.636	5155.38	293.106	5010.88	4804.61	4956.15	4969.76	4993.35	5175.35	5227.76	5385.27	5671.34	0.401812	0.479767	0.33628	14	Ti4	6258.38	247.822	6281.97	346.747	6266.18	5818.73	5984.35	6202.04	6220.82	6295.94	6304.19	6490.15	6894.21	0.183997	0.147579	0.164631	14	Ti4	4692.95	159.424	4868.01	623.593	4632.11	4528.18	4587.05	4609.38	4639.15	4744.84	4787.99	4885.74
V4	mg/kg	115.951	11.0282	118.955	10.5657	113.664	106.737	110.601	112.838	114.563	119.337	123.76	127.419	135.572	0.40538	0.257832	0.475618	14	V4	128.106	21.6158	129.512	17.461	115.622	106.965	114.15	117.2	118.75	137.88	141.357	146.209	153.535	0.255647	0.207567	0.298894	14	V4	107.412	6.74316	105.933	13.1781	108.122	89.9247	100.275	101.092	104.212	107.776	109.147	110.041
As4	mg/kg	NA	NA	NA	NA	NA	NA	NA	NA	NA	NA	NA	NA	NA	NA	NA	NA	0	As4	NA	NA	NA	NA	NA	NA	NA	NA	NA	NA	NA	NA	NA	NA	NA	NA	0	As4	NA	NA	NA	NA	NA	NA	NA	NA	NA	NA	NA	NA
Ba4	mg/kg	320.402	33.1451	322.695	28.2515	318.724	287.433	295.055	308.358	316.038	326.705	339.932	343.458	365.681	0.976192	0.850219	0.931614	14	Ba4	338.859	78.7631	345.664	51.8853	395.416	278.495	292.795	309.895	322.595	376.882	393.739	397.817	408.145	0.0853067	0.127556	0.1007	14	Ba4	297.674	22.8292	309.204	44.0795	291.136	274.96	282.486	283.974	294.189	302.595	307.352	325.589
Rb4	mg/kg	74.8063	1.68579	75.2245	2.0077	74.3179	72.794	73.6717	73.9898	74.4124	75.1906	75.8386	76.6924	78.6642	0.329667	0.687578	0.42817	14	Rb4	78.3144	2.2239	80.3172	5.52395	77.822	75.2805	76.951	77.191	77.861	78.9224	79.8629	83.1724	90.8926	0.00341874	0.00045645	0.000815766	14	Rb4	73.3302	3.32028	75.3734	8.59101	72.6918	69.1004	71.3301	72.0791	72.8256	73.8799	75.5684	76.3096
Th4	mg/kg	5.50865	3.46068	5.44688	3.26694	5.0135	0	3.2092	4.02986	4.45426	5.9268	7.4905	8.59012	9.71587	0.558762	0.951948	0.743323	14	Th4	6.00055	2.7185	5.65472	3.13234	6.60903	0	3.665	4.688	5.20088	6.80414	7.4156	7.94712	9.5359	0.626269	0.932234	0.625051	14	Th4	5.7024	3.79338	5.13965	3.81099	6.8046	0	0	3.71997	5.64324	6.40788	7.601	8.24474
U4	mg/kg	NA	NA	NA	NA	NA	NA	NA	NA	NA	NA	NA	NA	NA	NA	NA	NA	0	U4	NA	NA	NA	NA	NA	NA	NA	NA	NA	NA	NA	NA	NA	NA	NA	NA	0	U4	NA	NA	NA	NA	NA	NA	NA	NA	NA	NA	NA	NA
Na4	mg/kg	3873.92	385.046	3819.64	377.975	3963.15	3353.18	3407.42	3495	3855.04	3946.33	4011.46	4053.15	4332.13	0.290458	0.253581	0.212318	14	Na4	2697.93	842.487	3079.74	992.082	2674.97	1815.72	2472.18	2682.18	2685.38	3095.08	3479.09	4253.71	4472.29	0.240255	0.0732231	0.136388	14	Na4	3601.56	472.796	3543.14	446.567	3833.04	2985.21	3193.47	3205.99	3357.87	3808.38	3848.43	3872.38
P4	mg/kg	488.58	76.0645	476.84	77.5377	500.271	363.117	429.847	442.401	456.917	502.385	522.587	539.682	567.016	0.423112	0.820133	0.548717	14	P4	235.303	7.79388	237.948	35.641	233.435	183.665	230.046	230.046	232.078	239.416	240.412	251.708	291.919	0.113718	0.00689949	0.0250046	14	P4	612.463	51.5424	604.633	58.928	612.361	509.743	559.536	584.884	596.428	619.705	622.411	645.456
S4	mg/kg	149.17	112.329	180.961	147.927	100.331	14.592	60.456	81.381	119.544	193.916	213.525	275.946	437.589	0.142646	0.167311	0.159455	14	S4	67.71	100.387	181.811	253.962	33.4954	0	0	0	24.804	86.92	169.903	371.868	676.6	0.000816724	0.00269375	0.000242103	14	S4	133.69	101.551	173.031	116.54	115.967	47.9955	77.766	119.053	129.728	158.852	207.92	256.772
K4	mg/kg	13612	450.54	13682.3	715.721	13732.8	12797.7	13259.4	13307.6	13355	13781.9	13802.5	13870.4	15043.9	0.0598629	0.0483028	0.0560652	14	K4	15170.3	539.848	15232.5	771.701	15150	14219.5	14697.9	14877.5	15023.5	15245.9	15281.2	15675.5	16505.6	0.287923	0.0371821	0.18446	14	K4	12171.6	790.819	12306.1	1118.39	11711.7	11305.4	11557.1	11674.9	11821.5	12401.4	12462.5	12623.9
Fem	%	7.1716	0.492239	7.13654	0.454698	7.33296	6.40649	6.81701	6.98954	7.06294	7.34225	7.43691	7.52321	7.64208	0.633244	0.754501	0.648828	14	Fem	6.44804	0.831322	6.5802	0.789486	6.21683	5.60823	5.90146	6.09677	6.29014	6.55323	6.90353	7.31973	7.82299	0.364152	0.469437	0.478987	14	Fem	9.52892	0.636361	10.3979	3.40336	9.46937	8.71246	9.01997	9.15824	9.33787	9.67519	9.74621	9.98126
Mnm	%	95.4114	6.58709	93.4934	6.07371	97.359	83.2598	88.945	91.0386	92.444	95.7737	97.6057	99.4553	100	0.101353	0.249664	0.160839	14	Mnm	62.9325	10.3181	63.0353	7.75996	65.0783	52.5398	55.8532	55.9914	61.9711	65.6341	67.2603	68.8002	74.9195	0.509602	0.290925	0.578848	14	Mnm	100	0	95.9846	8.85251	100.016	80.2447	94.4248	99.4521	100	100	100	100
Pbm	%	55.6558	11.3975	54.3416	13.6155	56.042	32.0221	46.4659	50.0973	52.0596	57.3574	59.0652	63.7139	71.746	0.86296	0.747578	0.651449	14	Pbm	32.9067	6.14838	33.2352	5.61783	28.6161	26.5806	28.4036	28.7999	29.6423	35.5615	36.0594	38.1593	41.1638	0.227698	0.135215	0.169879	14	Pbm	66.5785	5.88409	66.1554	7.784	66.1577	51.4718	62.8872	64.049	65.533	68.2248	70.3728	72.0343
Com	%	91.8044	12.1508	88.7971	10.9751	97.3524	72.5691	77.6173	78.9383	87.4085	93.7664	100	100	100	0.0237369	0.120013	0.0321321	14	Com	55.3767	15.5068	58.5711	12.8157	51.0076	43.6855	46.7537	51.5981	52.7226	58.1211	68.025	71.0885	76.64	0.361948	0.406578	0.329673	14	Com	100	0	91.863	11.7999	99.7103	70.9331	82.2241	87.0983	97.5551	100	100	100
Nim	%	60.5846	5.66126	58.7819	6.64185	61.8095	47.2059	54.2356	57.5027	58.2263	61.3748	62.3827	64.9817	65.9049	0.0766276	0.261958	0.105077	14	Nim	25.5028	4.2416	28.363	6.18222	24.4477	21.9291	23.679	24.5796	24.6824	27.0441	31.2274	35.5628	38.1124	0.0340974	0.0602257	0.0233893	14	Nim	84.0561	11.6136	82.4464	12.5527	85.6623	61.7852	72.7422	78.8672	80.1692	86.6712	89.6106	91.493
Srm	%	37.4009	4.41551	38.9188	5.11929	36.1471	33.2527	35.0162	35.507	36.6242	38.1427	41.3545	42.9435	48.0299	0.21579	0.185831	0.192282	14	Srm	42.7501	5.7386	40.1925	11.273	44.7484	23.509	26.9236	39.3743	41.0886	45.4608	46.4091	46.5913	54.5193	0.2027	0.0419449	0.0817632	14	Srm	43.7504	1.76217	42.7331	6.61735	43.7049	33.9887	41.941	42.8317	43.1312	43.9415	44.1744	44.9184
Cum	%	46.0956	4.17216	47.046	5.17849	44.9672	40.7612	43.343	44.374	44.8256	48.1224	48.9674	49.347	56.4428	0.374882	0.214738	0.29207	14	Cum	38.6111	5.49149	42.2715	9.96606	36.8171	34.2353	35.4091	35.9393	36.4282	40.5222	44.058	48.7758	57.6302	0.00316429	0.12975	0.00684948	14	Cum	48.3456	6.45743	49.5217	7.88052	47.684	38.5988	44.0513	46.4978	47.8774	48.7406	52.451	55.5129
Znm	%	10.8092	1.3281	11.3362	1.87919	10.4631	9.22159	9.99225	10.1667	10.5806	11.1088	11.6844	13.2353	14.4349	0.249948	0.230055	0.162993	14	Znm	12.7362	1.88486	12.9181	4.84363	12.8946	7.18914	10.3935	11.7108	12.3957	12.9128	13.1883	13.8277	19.2507	0.00141839	0.00365696	0.00154784	14	Znm	17.1958	5.12623	19.5136	6.87733	16.0401	13.5326	15.2776	15.518	16.8445	19.8185	21.0665	21.7808
Crm	%	3.86317	0.47757	3.96108	0.448871	3.64954	3.51705	3.56102	3.58814	3.68644	3.99011	4.23625	4.33178	4.62901	0.0943334	0.241744	0.127409	14	Crm	4.07679	0.49954	4.09042	0.64995	4.19665	3.14741	3.69467	3.8866	4.00965	4.24219	4.29929	4.42974	4.90712	0.211374	0.0874603	0.198614	14	Crm	4.01766	0.285999	3.98839	0.341731	4.08622	3.4972	3.68893	3.91837	3.95696	4.08375	4.17448	4.20867
Sim	%	0.502416	0.0440669	0.50694	0.0398163	0.489248	0.456492	0.474617	0.483418	0.490258	0.514146	0.519272	0.552367	0.564463	0.376249	0.476235	0.367504	14	Sim	0.502843	0.0330647	0.513834	0.0588919	0.500664	0.441658	0.473462	0.487688	0.496299	0.506943	0.515773	0.553626	0.61778	0.11206	0.0871547	0.0892718	14	Sim	0.516596	0.0535133	0.517458	0.0668435	0.518387	0.389514	0.490093	0.512392	0.514332	0.540955	0.549157	0.563876
Alm	%	8.09543	0.659596	8.21386	0.675218	7.94663	7.25569	7.73822	7.81606	7.92645	8.3141	8.54256	8.8399	9.24036	0.771109	0.716252	0.835745	14	Alm	6.81416	0.847195	6.75391	0.905868	6.7951	5.51515	6.08143	6.34284	6.52501	6.93034	7.10228	7.5073	7.94875	0.994714	0.974576	0.927729	14	Alm	9.91732	1.24447	10.0078	0.993908	9.22971	8.81498	9.08464	9.16221	9.52107	10.4756	10.7664	10.8768
Cam	%	78.7789	7.29072	81.1741	9.23323	76.427	71.3617	74.0325	74.9977	77.6866	79.5729	81.2947	89.9471	96.5967	0.0633861	0.0298423	0.0527521	14	Cam	67.657	9.04924	74.2184	16.825	65.8622	55.8943	63.1398	65.7295	66.3002	69.6437	76.146	95.6963	100	0.0246083	0.0253287	0.01011	14	Cam	84.998	2.88487	83.9093	9.04344	85.6695	71.6674	82.5012	83.1264	83.7537	86.0834	86.5128	86.8656
Mgm	%	17.1006	1.4532	17.075	1.34915	17.2085	15.224	15.9002	16.289	16.8949	17.1499	17.8984	18.0542	18.9192	0.877118	0.844979	0.835131	14	Mgm	17.5165	2.97594	17.5602	2.67629	17.3183	13.9737	15.2748	15.6966	16.7957	18.0419	18.7267	19.4167	21.8849	0.834623	0.92622	0.89055	14	Mgm	17.1212	1.70555	17.0812	2.10308	17.4311	13.9585	15.749	16.4873	16.8989	17.5389	17.8233	18.2535
Tim	%	0.0717053	0.00285355	0.0725525	0.00628528	0.0712378	0.0643885	0.06982	0.0703451	0.0708365	0.0721787	0.072881	0.0750175	0.0836416	0.193545	0.120808	0.0750422	14	Tim	0.0723966	0.0120276	0.0746312	0.0125766	0.0703927	0.0581429	0.0662807	0.0688907	0.0702781	0.0753169	0.0802899	0.0868427	0.0936078	0.77264	0.687211	0.683286	14	Tim	0.10302	0.0186181	0.103712	0.0184404	0.108902	0.0793229	0.0894082	0.094075	0.0978298	0.11074	0.113207	0.115537
Vm	%	11.6409	0.724406	11.6707	0.705497	11.6207	10.7985	11.1204	11.1578	11.5104	11.6772	11.8105	12.1175	12.869	0.270471	0.117668	0.231759	14	Vm	11.285	0.798075	11.189	0.852548	11.4868	9.94723	10.3703	10.9869	11.1231	11.4535	11.7567	11.8195	12.3047	0.733949	0.525777	0.625803	14	Vm	12.1508	1.44965	12.1959	1.57629	11.5431	10.086	11.1851	11.332	11.5822	12.755	12.959	13.4922
Bam	%	22.7435	2.93492	22.0555	2.66129	23.7056	17.9225	20.0485	20.6231	21.2179	23.386	23.6556	24.259	25.2172	0.678373	0.200489	0.585402	14	Bam	19.9362	4.6412	20.7699	4.40651	18.4717	14.9635	17.3647	17.7111	18.9856	21.5584	23.5459	24.98	26.81	0.824997	0.895502	0.747454	14	Bam	28.3338	2.1248	27.6209	3.77587	28.3766	21.4243	26.0147	27.5217	27.735	28.849	29.2509	30.303
Rbm	%	2.48	0.482135	2.66525	0.6297	2.3342	2.07247	2.17724	2.30139	2.4085	2.69234	2.83239	2.94133	3.66178	0.0122293	0.432473	0.0435421	14	Rbm	2.43935	0.254992	2.35008	0.331078	2.49098	1.71399	2.14381	2.25548	2.37466	2.48982	2.52256	2.58309	2.7395	0.165384	0.3635	0.18599	14	Rbm	3.67239	0.984559	3.59648	0.936852	3.82277	2.21998	2.66489	3.33712	3.55824	3.80066	4.04995	4.30151
Thm	%	14.1308	3.32547	15.7132	5.80828	13.2439	10.0913	11.7285	12.5653	13.3534	15.2411	15.9943	18.0331	26.2086	0.074763	0.0877171	0.0692145	12	Thm	24.3094	8.72434	22.83	7.46923	25.7895	12.4274	16.5771	18.3461	20.6043	25.8562	26.6399	27.4935	33.3736	0.973352	0.831632	0.875283	12	Thm	11.5277	2.7221	12.4801	2.92435	10.3807	9.68436	9.97327	10.1344	10.479	12.9811	14.1454	14.9044
Nam	%	11.6367	0.550703	14.718	5.34089	11.4536	10.7964	11.2952	11.3104	11.4451	11.7193	14.3063	22.5152	22.983	0.000232722	3.64644e-05	7.07182e-06	14	Nam	27.2733	12.4797	26.3453	13.9002	26.8681	8.23835	16.8678	18.9009	24.2788	27.6116	27.6978	33.3587	48.0264	0.52057	0.0204963	0.267348	14	Nam	12.798	1.79229	14.3202	6.63393	11.8475	7.70994	11.6178	11.7015	11.8345	13.7492	13.9454	17.5799
Pm	%	19.422	3.91513	20.4254	4.35478	17.9188	15.9649	16.7986	17.2676	18.3091	20.6823	21.3323	23.4708	28.2519	0.163775	0.599213	0.189207	14	Pm	33.5158	4.96965	33.447	7.80213	33.4365	23.9603	27.5119	30.908	31.6001	34.1401	34.3006	36.6397	45.305	0.127421	0.260119	0.167792	14	Pm	21.3168	9.50813	23.1227	7.35822	19.1038	13.6986	17.1901	19.0867	19.6258	24.1675	28.3924	29.4168
Sm	%	55.3784	23.6623	58.0339	21.6555	54.2785	28.3611	41.8842	49.6728	52.5848	57.4252	68.7232	76.2272	91.6088	0.77675	0.529957	0.708139	14	Sm	89.3187	15.836	70.937	34.5954	95.341	15.425	33.4283	52.2617	74.636	95.8793	100	100	100	0.00343103	0.00643779	0.00239473	14	Sm	61.0497	16.3705	58.1134	16.476	63.248	34.3657	43.7317	50.1341	59.2831	62.9603	66.5854	69.2815
Km	%	3.72983	0.24636	3.77389	0.329257	3.68161	3.31376	3.56898	3.63163	3.69914	3.75838	3.81917	4.12494	4.27716	0.487703	0.13285	0.299087	14	Km	3.15242	0.279239	3.22187	0.308843	3.09967	2.88477	3.01473	3.07951	3.09712	3.2299	3.34626	3.37184	3.69733	0.129029	0.605727	0.200986	14	Km	3.30286	0.692675	3.41445	0.87334	3.29368	2.32251	2.8438	3.01453	3.28685	3.56543	3.72404	3.87665
TDS	μSm/cm	62.15	10.5265	64.1625	13.3137	59.948	50.7	54.96	55.96	59.18	64.92	67.44	69.6	84.385	0.348549	0.588898	0.364852	8	TDS	173.5	68.422	149.317	77.9813	190.545	53.2	58	109	160	187	191.65	196.3	231.325	0.305264	0.473358	NA	6	TDS	65.2	5.1891	66.4429	7.23898	63.5643	58.13	61.9	62.5	63.7	66.34	68.8	73.9
NH4+ w	mg*(+)/100 g	0.00652778	0.00391242	0.00770833	0.00346547	0.005933	0.00355556	0.00544444	0.00611111	0.00611111	0.00766667	0.0101944	0.0112222	0.0122083	0.468688	0.358702	0.378184	8	NH4+ w	0.00277778	0	0.00407407	0.00212762	0.002779	0.00277778	0.00277778	0.00277778	0.00277778	0.00277778	0.00416667	0.00555556	0.00722222	0.00697708	0.00383284	NA	6	NH4+ w	0.01	0.00164733	0.00904762	0.00410089	0.0099588	0.00352778	0.006	0.00816667	0.00933333	0.01	0.0101667	0.0106667
Na+w	mg*(+)/100 g	0.0269651	0.00663609	0.0295415	0.00821919	0.0246036	0.0224891	0.0226987	0.0231354	0.0239913	0.0304803	0.0332314	0.0346725	0.0418996	0.108054	0.187768	0.14358	8	Na+w	0.32107	0.362233	0.322344	0.252841	0.114087	0.0564956	0.0661572	0.122598	0.179039	0.4631	0.508952	0.554803	0.601965	0.198783	0.522862	NA	6	Na+w	0.0364629	0.0113299	0.0383968	0.0166929	0.0364082	0.0207205	0.02869	0.0328821	0.0351528	0.0371179	0.0388646	0.0427948
K+w	mg*(+)/100 g	0.0203846	0.00560727	0.0203365	0.004527	0.0213623	0.0135321	0.0176154	0.0196538	0.0199231	0.0214103	0.0236538	0.0242051	0.0251923	0.566661	0.56573	0.547654	8	K+w	0.0105128	0.00332635	0.0105983	0.00320119	0.0103161	0.00641026	0.00910256	0.00974359	0.0103846	0.010641	0.0121154	0.0135897	0.0141667	0.725309	0.894373	NA	6	K+w	0.025	0.0142558	0.0210623	0.00979734	0.0272182	0.0102692	0.0112051	0.0121282	0.0174615	0.0261538	0.0270513	0.0274359
Mg2+w	mg*(+)/100 g	0.0604167	0.009884	0.0603646	0.00834356	0.0673877	0.0500833	0.0538333	0.0546667	0.05525	0.0656667	0.0665417	0.0684167	0.0695833	0.178044	0.257067	0.166514	8	Mg2+w	0.102292	0.0478756	0.0954861	0.0403547	0.122455	0.0483333	0.0520833	0.0685417	0.085	0.119583	0.1225	0.125417	0.139167	0.397629	0.446704	NA	6	Mg2+w	0.0583333	0.0086485	0.0620833	0.0157821	0.0543098	0.0513333	0.0525833	0.0528333	0.0550833	0.0590833	0.0605	0.06325
Ca2+w	mg*(+)/100 g	0.327875	0.0379916	0.316656	0.0370489	0.340811	0.26365	0.2804	0.299075	0.31535	0.33735	0.34295	0.34825	0.354175	0.247439	0.479394	0.3077	8	Ca2+w	0.4785	0.274652	0.491458	0.195522	0.3594	0.274687	0.31275	0.359	0.40525	0.55175	0.6175	0.68325	0.721125	0.534504	0.84571	NA	6	Ca2+w	0.3375	0.00704235	0.4205	0.189039	0.337205	0.33305	0.3339	0.33435	0.3357	0.36045	0.37715	0.38135
Cl–w	mg*(+)/100 g	0.0255714	0.0059304	0.0256607	0.00473061	0.0285608	0.0196786	0.0213429	0.0232143	0.0237143	0.0276286	0.0288286	0.0296857	0.0315357	0.652636	0.869254	0.722422	8	Cl–w	0.0295	0.0077307	0.0329524	0.00978406	0.0271296	0.0239286	0.025	0.0268571	0.0287143	0.0302857	0.0366429	0.043	0.0461071	0.206897	0.169291	NA	6	Cl–w	0.0332857	0.0131316	0.0356735	0.0192313	0.0263363	0.0184	0.0216857	0.0237429	0.0279714	0.0370571	0.0396	0.0396857
NO3–w	mg*(+)/100 g	0.0222177	0.0288748	0.0381956	0.0488261	0.0153473	0.00254839	0.00667742	0.0124113	0.018	0.0289839	0.0434919	0.0464839	0.114875	0.00491958	0.0297244	0.0101601	8	NO3–w	0.000806452	0	0.00141129	0.00148155	0.000807662	0.000806452	0.000806452	0.000806452	0.000806452	0.000806452	0.000806452	0.000806452	0.00352823	2.07292e-05	4.67842e-05	NA	6	NO3–w	0.0580645	0.0173369	0.0505991	0.0213684	0.0630277	0.0184113	0.0410645	0.0445	0.0506129	0.0622258	0.0653226	0.0662903
NO2–w	mg*(+)/100 g	0	0	0.00157609	0.00395722	-4.75003e-06	0	0	0	0	0	0	0.000782609	0.00780435	5.89641e-06	0.000344748	7.20064e-06	8	NO2–w	0	0	0	0	-0.00369243	0	0	0	0	0	0	0	0	NA	NA	NA	6	NO2–w	0	0	0.000559006	0.000716701	2.03969e-05	0	0	0	0	0.000652174	0.0011087	0.00117391
HPO43–w	mg*(+)/100 g	0	0	0	0	-0.00348598	0	0	0	0	0	0	0	0	NA	NA	NA	8	HPO43–w	0	0	0	0	-0.00369243	0	0	0	0	0	0	0	0	NA	NA	NA	6	HPO43–w	0	0	0.00124448	0.00258597	-3.00608e-06	0	0	0	0	0	0.000360825	0.0014433
SO42–w	mg*(+)/100 g	0.0218229	0.00262544	0.0253125	0.00954703	0.0212242	0.0171719	0.0198958	0.0208646	0.0210833	0.0225625	0.0227812	0.0305625	0.0412135	0.0314435	0.00397478	0.0204694	8	SO42–w	0.0256771	0.0225479	0.0737153	0.124299	0.0185444	0.0103906	0.010625	0.0149479	0.0192708	0.0320833	0.0380208	0.0439583	0.255521	0.000346855	0.000986963	NA	6	SO42–w	0.0420833	0.0273354	0.0891518	0.14226	0.0295571	0.0185625	0.022625	0.0251875	0.0324583	0.0447708	0.0493542	0.0577292
HCO3–w	mg*(+)/100 g	0.19	0.022239	0.1775	0.0296407	0.198883	0.14	0.144	0.153	0.174	0.2	0.2	0.2	0.2065	0.0522803	0.0731983	0.055506	8	HCO3–w	0.825	0.333585	0.726667	0.34477	0.92511	0.2825	0.35	0.575	0.8	0.85	0.925	1	1.075	0.314074	0.277933	NA	6	HCO3–w	0.16	0.029652	0.161429	0.0302372	0.153056	0.126	0.142	0.148	0.154	0.16	0.166	0.184
		median	median absolute deviation	mean	standard deviation	mode	percentile (5%)	percentile (20%)	percentile (30%)	percentile (40%)	percentile (60%)	percentile (70%)	percentile (80%)	percentile (95%)	marked p-value< 0.05					median	median absolute deviation	mean	standard deviation	mode	percentile (5%)	percentile (20%)	percentile (30%)	percentile (40%)	percentile (60%)	percentile (70%)	percentile (80%)	percentile (95%)						median	median absolute deviation	mean	standard deviation	mode	percentile (5%)	percentile (20%)	percentile (30%)	percentile (40%)	percentile (60%)	percentile (70%)	percentile (80%)
[truncated: 23 more columns]
